# Supplementary material for: Di-μ-chlorido-bis­[chlorido(N,N′-dibenzyl­propane-1,2-diamine-κ2 N,N′)copper(II)]
Source: Acta Crystallogr Sect E Struct Rep Online. 2009 Oct 31;65(Pt 11):m1492. doi: 10.1107/S1600536809044997 (PMC2971131; doi:10.1107/S1600536809044997)
Supplement: Supplementary file 1 [file e-65-m1492-sup1.cif]

##############################################################################
###                                                                        ###
###        Electronic paper (Acta Crystallographica Section E)             ###
###                                                                        ###
##############################################################################
#                                                                            #
# This CIF contains the data in a paper accepted for publication in Acta     #
# Crystallographica Section E. It conforms to the requirements of Notes      #
# for Authors for Section E, and has been peer reviewed under the auspices   #
# of the IUCr Commission on Journals.                                        #
#                                                                            #
# Full details of the Crystallographic Information File format               #
# are given in the paper "The Crystallographic Information File (CIF):       #
# a New Standard Archive File for Crystallography" by S. R. Hall, F. H.      #
# Allen and I. D. Brown [Acta Cryst. (1991), A47, 655-685].                  #
#                                                                            #
# The current version of the core CIF dictionary is obtainable from          #
# ftp://ftp.iucr.org/pub/cif_core.dic. The current version number is 2.4.    #
#                                                                            #
# Software is freely available for graphical display of the structure(s) in  #
# this CIF.  For information consult the CIF home page http://www.iucr.org/  #
# cif/home.html                                                              #
#                                                                            #
# This file may be used for bona fide research purposes within the           #
# scientific community so long as proper attribution is given to the journal # 
# article from which it was obtained.                                        #
#                                                                            #
##############################################################################
                                             
data_I
_audit_creation_method     SHELXL-97
_chemical_name_systematic
;
Di-\m-chlorido-bis[chlorido(<i>N</i>,<i>N</i>'-dibenzylpropane-1,2-
diamine-\k^2^<i>N</i>,<i>N</i>')copper(II)]
;
_chemical_name_common     ?
_chemical_formula_moiety     'C34 H44 Cl4 Cu2 N4'
_chemical_formula_sum     'C34 H44 Cl4 Cu2 N4'
_chemical_formula_iupac     '[Cu2 Cl4 (C17 H22 N2)2]'
_chemical_formula_weight     777.61
_chemical_melting_point     ?
_symmetry_cell_setting     'Monoclinic'
_symmetry_space_group_name_H-M     'C 2/c'
_symmetry_space_group_name_Hall     '-C 2yc'
loop_
    _symmetry_equiv_pos_as_xyz
    'x, y, z'
    '-x, y, -z+1/2'
    'x+1/2, y+1/2, z'
    '-x+1/2, y+1/2, -z+1/2'
    '-x, -y, -z'
    'x, -y, z-1/2'
    '-x+1/2, -y+1/2, -z'
    'x+1/2, -y+1/2, z-1/2'
_cell_length_a     21.070(2)
_cell_length_b     13.7377(17)
_cell_length_c     13.2449(16)
_cell_angle_alpha     90.00
_cell_angle_beta     114.317(2)
_cell_angle_gamma     90.00
_cell_volume     3493.6(7)
_cell_formula_units_Z     4
_cell_measurement_reflns_used     1854
_cell_measurement_theta_min     2.765
_cell_measurement_theta_max     25.316
_cell_measurement_temperature     298(2)
_exptl_crystal_description     block
_exptl_crystal_colour     blue
_exptl_crystal_size_max     0.20
_exptl_crystal_size_mid     0.18
_exptl_crystal_size_min     0.10
_exptl_crystal_density_diffrn     1.478
_exptl_crystal_density_meas     ?
_exptl_crystal_density_method     'not measured'
_exptl_crystal_F_000     1608
_exptl_absorpt_coefficient_mu     1.554
_exptl_absorpt_correction_type     multi-scan
_exptl_absorpt_process_details     '(SADABS; Sheldrick, 1996)'
_exptl_absorpt_correction_T_min     0.7464
_exptl_absorpt_correction_T_max     0.8601
_exptl_special_details
;
;
_diffrn_ambient_temperature     298(2)
_diffrn_radiation_type     MoK\a
_diffrn_radiation_wavelength     0.71073
_diffrn_radiation_source     'fine-focus sealed tube'
_diffrn_radiation_monochromator     graphite
_diffrn_measurement_device_type     'Siemens SMART 1000 CCD area-detector'
_diffrn_measurement_method     '\f and \w'
_diffrn_detector_area_resol_mean     ?
_diffrn_reflns_number     8528
_diffrn_reflns_av_R_equivalents     0.0521
_diffrn_reflns_av_sigmaI/netI     0.0714
_diffrn_reflns_theta_min     1.82
_diffrn_reflns_theta_max     25.01
_diffrn_reflns_theta_full     25.01
_diffrn_measured_fraction_theta_max     0.998
_diffrn_measured_fraction_theta_full     0.998
_diffrn_reflns_limit_h_min     -25
_diffrn_reflns_limit_h_max     21
_diffrn_reflns_limit_k_min     -16
_diffrn_reflns_limit_k_max     16
_diffrn_reflns_limit_l_min     -10
_diffrn_reflns_limit_l_max     15
_diffrn_standards_number     0
_diffrn_standards_interval_count     0
_diffrn_standards_interval_time     0
_diffrn_standards_decay_%     0
_refine_special_details
;
Refinement of <i>F</i>^2^ against ALL reflections. The weighted <i>R</i>-factor
<i>wR</i> and goodness of fit <i>S</i> are based on <i>F</i>^2^, conventional
<i>R</i>-factors <i>R</i> are based on <i>F</i>, with <i>F</i> set to zero for
negative <i>F</i>^2^. The threshold expression of <i>F</i>^2^ >
\s(<i>F</i>^2^) is used only for calculating <i>R</i>-factors(gt) <i>etc</i>.
and is not relevant to the choice of reflections for refinement.
<i>R</i>-factors based on <i>F</i>^2^ are statistically about twice as large
as those based on <i>F</i>, and <i>R</i>- factors based on ALL data will be
even larger.
;
_reflns_number_total     3077
_reflns_number_gt     1858
_reflns_threshold_expression     I>2\s(I)
_refine_ls_structure_factor_coef     Fsqd
_refine_ls_matrix_type     full
_refine_ls_R_factor_all     0.0973
_refine_ls_R_factor_gt     0.0511
_refine_ls_wR_factor_gt     0.0873
_refine_ls_wR_factor_ref     0.1036
_refine_ls_goodness_of_fit_ref     1.057
_refine_ls_restrained_S_all     1.057
_refine_ls_number_reflns     3077
_refine_ls_number_parameters     199
_refine_ls_number_restraints     0
_refine_ls_hydrogen_treatment     constr
_refine_ls_weighting_scheme     calc
_refine_ls_weighting_details
        'calc w=1/[\s^2^(Fo^2^)+(0.0084P)^2^+19.8791P] where P=(Fo^2^+2Fc^2^)/3'
_atom_sites_solution_hydrogens     geom
_atom_sites_solution_primary     direct
_atom_sites_solution_secondary     difmap
_refine_ls_shift/su_max     0.011
_refine_ls_shift/su_mean     0.001
_refine_diff_density_max     0.589
_refine_diff_density_min     -0.674
_refine_ls_extinction_method     none
_refine_ls_extinction_coef     ?
loop_
    _atom_type_symbol
    _atom_type_description
    _atom_type_scat_dispersion_real
    _atom_type_scat_dispersion_imag
    _atom_type_scat_source
    'C' 'C' 0.0033 0.0016
                         'International Tables Vol C Tables 4.2.6.8 and 6.1.1.4'
    'H' 'H' 0.0000 0.0000
                         'International Tables Vol C Tables 4.2.6.8 and 6.1.1.4'
    'N' 'N' 0.0061 0.0033
                         'International Tables Vol C Tables 4.2.6.8 and 6.1.1.4'
    'Cl' 'Cl' 0.1484 0.1585
                         'International Tables Vol C Tables 4.2.6.8 and 6.1.1.4'
    'Cu' 'Cu' 0.3201 1.2651
                         'International Tables Vol C Tables 4.2.6.8 and 6.1.1.4'
_computing_data_collection     'SMART (Siemens, 1996)'
_computing_cell_refinement     'SAINT (Siemens, 1996)'
_computing_data_reduction     'SAINT (Siemens, 1996)'
_computing_structure_solution     'SHELXTL (Sheldrick, 2008)'
_computing_structure_refinement     'SHELXTL (Sheldrick, 2008)'
_computing_molecular_graphics     'SHELXTL (Sheldrick, 2008)'
_computing_publication_material     'SHELXTL (Sheldrick, 2008)'
loop_
    _atom_site_type_symbol
    _atom_site_label
    _atom_site_fract_x
    _atom_site_fract_y
    _atom_site_fract_z
    _atom_site_U_iso_or_equiv
    _atom_site_adp_type
    _atom_site_calc_flag
    _atom_site_refinement_flags
    _atom_site_occupancy
    _atom_site_disorder_assembly
    _atom_site_disorder_group
    Cu Cu1 0.19407(3) 0.17462(5) 0.40049(6) 0.0413(2) Uani d . 1 . .
    Cl Cl1 0.10161(7) 0.26002(11) 0.39737(13) 0.0528(4) Uani d . 1 . .
    Cl Cl2 0.23408(8) 0.13479(12) 0.58229(13) 0.0534(4) Uani d . 1 . .
    N N1 0.1603(2) 0.1813(3) 0.2330(4) 0.0419(11) Uani d . 1 . .
    H H1 0.1558 0.2458 0.2160 0.050 Uiso calc R 1 . .
    N N2 0.2780(2) 0.1094(3) 0.3951(4) 0.0414(12) Uani d . 1 . .
    H H2 0.3158 0.1307 0.4549 0.050 Uiso calc R 1 . .
    C C1 0.2153(3) 0.1442(4) 0.1974(5) 0.0459(15) Uani d . 1 . .
    H H1A 0.2050 0.0758 0.1758 0.055 Uiso calc R 1 . .
    C C2 0.2841(3) 0.1484(4) 0.2955(5) 0.0437(15) Uani d . 1 . .
    H H2A 0.3182 0.1108 0.2804 0.052 Uiso calc R 1 . .
    H H2B 0.3001 0.2154 0.3087 0.052 Uiso calc R 1 . .
    C C3 0.2159(4) 0.2000(5) 0.0982(5) 0.071(2) Uani d . 1 . .
    H H3A 0.1714 0.1938 0.0368 0.107 Uiso calc R 1 . .
    H H3B 0.2514 0.1738 0.0782 0.107 Uiso calc R 1 . .
    H H3C 0.2254 0.2675 0.1173 0.107 Uiso calc R 1 . .
    C C4 0.0901(3) 0.1380(4) 0.1691(5) 0.0471(15) Uani d . 1 . .
    H H4A 0.0782 0.1447 0.0905 0.056 Uiso calc R 1 . .
    H H4B 0.0557 0.1736 0.1857 0.056 Uiso calc R 1 . .
    C C5 0.0874(3) 0.0315(4) 0.1964(5) 0.0410(14) Uani d . 1 . .
    C C6 0.0856(3) -0.0402(5) 0.1225(5) 0.0537(17) Uani d . 1 . .
    H H6 0.0850 -0.0230 0.0542 0.064 Uiso calc R 1 . .
    C C7 0.0847(3) -0.1367(5) 0.1488(7) 0.071(2) Uani d . 1 . .
    H H7 0.0830 -0.1846 0.0981 0.085 Uiso calc R 1 . .
    C C8 0.0864(3) -0.1628(5) 0.2511(7) 0.070(2) Uani d . 1 . .
    H H8 0.0869 -0.2282 0.2697 0.084 Uiso calc R 1 . .
    C C9 0.0873(3) -0.0925(5) 0.3243(6) 0.0627(19) Uani d . 1 . .
    H H9 0.0877 -0.1097 0.3924 0.075 Uiso calc R 1 . .
    C C10 0.0877(3) 0.0050(5) 0.2968(5) 0.0471(15) Uani d . 1 . .
    H H10 0.0882 0.0528 0.3468 0.057 Uiso calc R 1 . .
    C C11 0.2785(3) 0.0013(4) 0.4004(5) 0.0507(16) Uani d . 1 . .
    H H11A 0.2485 -0.0240 0.3280 0.061 Uiso calc R 1 . .
    H H11B 0.2592 -0.0189 0.4521 0.061 Uiso calc R 1 . .
    C C12 0.3497(3) -0.0430(4) 0.4355(5) 0.0425(14) Uani d . 1 . .
    C C13 0.3737(3) -0.0720(4) 0.3563(5) 0.0493(16) Uani d . 1 . .
    H H13 0.3454 -0.0641 0.2813 0.059 Uiso calc R 1 . .
    C C14 0.4395(3) -0.1126(4) 0.3890(7) 0.0607(19) Uani d . 1 . .
    H H14 0.4556 -0.1309 0.3361 0.073 Uiso calc R 1 . .
    C C15 0.4796(4) -0.1254(5) 0.4962(8) 0.075(2) Uani d . 1 . .
    H H15 0.5233 -0.1537 0.5173 0.090 Uiso calc R 1 . .
    C C16 0.4575(4) -0.0976(5) 0.5764(6) 0.080(2) Uani d . 1 . .
    H H16 0.4860 -0.1065 0.6511 0.096 Uiso calc R 1 . .
    C C17 0.3918(3) -0.0560(5) 0.5438(5) 0.0594(18) Uani d . 1 . .
    H H17 0.3766 -0.0367 0.5974 0.071 Uiso calc R 1 . .
loop_
    _atom_site_aniso_label
    _atom_site_aniso_U_11
    _atom_site_aniso_U_22
    _atom_site_aniso_U_33
    _atom_site_aniso_U_12
    _atom_site_aniso_U_13
    _atom_site_aniso_U_23
    Cu1 0.0354(4) 0.0480(4) 0.0427(4) 0.0035(3) 0.0185(3) -0.0051(4)
    Cl1 0.0399(8) 0.0628(10) 0.0571(10) 0.0081(7) 0.0213(8) -0.0107(8)
    Cl2 0.0501(9) 0.0667(11) 0.0458(10) 0.0061(8) 0.0221(8) 0.0051(8)
    N1 0.046(3) 0.038(3) 0.048(3) 0.001(2) 0.025(2) 0.000(2)
    N2 0.039(3) 0.038(3) 0.046(3) 0.002(2) 0.016(2) -0.002(2)
    C1 0.056(4) 0.039(4) 0.050(4) -0.003(3) 0.029(3) -0.008(3)
    C2 0.043(3) 0.037(4) 0.061(4) 0.000(3) 0.032(3) -0.004(3)
    C3 0.085(5) 0.083(5) 0.067(5) 0.011(4) 0.052(4) 0.017(4)
    C4 0.040(3) 0.052(4) 0.043(4) 0.000(3) 0.010(3) -0.003(3)
    C5 0.030(3) 0.049(4) 0.038(4) -0.001(3) 0.008(3) -0.006(3)
    C6 0.053(4) 0.060(5) 0.058(4) -0.007(3) 0.033(4) -0.009(4)
    C7 0.068(5) 0.051(5) 0.108(7) -0.008(4) 0.052(5) -0.023(4)
    C8 0.059(4) 0.051(5) 0.107(7) 0.000(4) 0.042(5) 0.009(5)
    C9 0.059(4) 0.064(5) 0.065(5) -0.004(4) 0.026(4) 0.012(4)
    C10 0.039(3) 0.059(4) 0.046(4) -0.010(3) 0.020(3) -0.009(3)
    C11 0.047(4) 0.040(4) 0.070(5) 0.002(3) 0.029(3) 0.004(3)
    C12 0.043(3) 0.035(3) 0.051(4) 0.004(3) 0.021(3) 0.002(3)
    C13 0.055(4) 0.042(4) 0.053(4) 0.001(3) 0.025(3) -0.010(3)
    C14 0.064(5) 0.044(4) 0.087(6) 0.004(3) 0.044(5) -0.012(4)
    C15 0.057(5) 0.060(5) 0.106(7) 0.023(4) 0.032(5) 0.005(5)
    C16 0.071(5) 0.089(6) 0.059(5) 0.020(4) 0.006(4) 0.016(4)
    C17 0.066(5) 0.069(5) 0.044(4) 0.012(4) 0.024(4) 0.004(3)
_geom_special_details
;
All e.s.d.'s (except the e.s.d. in the dihedral angle between two l.s. planes)
are estimated using the full covariance matrix. The cell e.s.d.'s are taken
into account individually in the estimation of e.s.d.'s in distances, angles
and torsion angles; correlations between e.s.d.'s in cell parameters are only
used when they are defined by crystal symmetry. An approximate (isotropic)
treatment of cell e.s.d.'s is used for estimating e.s.d.'s involving l.s.
planes.
;
loop_
    _geom_bond_atom_site_label_1
    _geom_bond_atom_site_label_2
    _geom_bond_site_symmetry_2
    _geom_bond_distance
    _geom_bond_publ_flag
    Cu1 N1 . 2.034(4) y
    Cu1 N2 . 2.010(4) y
    Cu1 Cl1 . 2.2598(15) y
    Cu1 Cl2 . 2.2663(17) y
    Cu1 Cl2 7_556 2.9858(18) y
    N1 C4 . 1.493(6) ?
    N1 C1 . 1.508(6) ?
    N1 H1 . 0.9100 ?
    N2 C2 . 1.477(6) ?
    N2 C11 . 1.487(6) ?
    N2 H2 . 0.9100 ?
    C1 C2 . 1.497(7) ?
    C1 C3 . 1.526(8) ?
    C1 H1A . 0.9800 ?
    C2 H2A . 0.9700 ?
    C2 H2B . 0.9700 ?
    C3 H3A . 0.9600 ?
    C3 H3B . 0.9600 ?
    C3 H3C . 0.9600 ?
    C4 C5 . 1.514(7) ?
    C4 H4A . 0.9700 ?
    C4 H4B . 0.9700 ?
    C5 C10 . 1.376(7) ?
    C5 C6 . 1.379(7) ?
    C6 C7 . 1.373(8) ?
    C6 H6 . 0.9300 ?
    C7 C8 . 1.388(10) ?
    C7 H7 . 0.9300 ?
    C8 C9 . 1.363(9) ?
    C8 H8 . 0.9300 ?
    C9 C10 . 1.388(8) ?
    C9 H9 . 0.9300 ?
    C10 H10 . 0.9300 ?
    C11 C12 . 1.504(7) ?
    C11 H11A . 0.9700 ?
    C11 H11B . 0.9700 ?
    C12 C17 . 1.352(8) ?
    C12 C13 . 1.396(7) ?
    C13 C14 . 1.389(8) ?
    C13 H13 . 0.9300 ?
    C14 C15 . 1.331(9) ?
    C14 H14 . 0.9300 ?
    C15 C16 . 1.378(10) ?
    C15 H15 . 0.9300 ?
    C16 C17 . 1.393(8) ?
    C16 H16 . 0.9300 ?
    C17 H17 . 0.9300 ?
loop_
    _geom_angle_atom_site_label_1
    _geom_angle_atom_site_label_2
    _geom_angle_atom_site_label_3
    _geom_angle_site_symmetry_1
    _geom_angle_site_symmetry_3
    _geom_angle
    _geom_angle_publ_flag
    N2 Cu1 N1 . . 84.19(18) ?
    N2 Cu1 Cl1 . . 174.43(14) ?
    N1 Cu1 Cl1 . . 92.59(13) ?
    N2 Cu1 Cl2 . . 89.00(14) ?
    N1 Cu1 Cl2 . . 168.46(14) ?
    Cl1 Cu1 Cl2 . . 94.90(6) ?
    N2 Cu1 Cl2 . 7_556 88.13(13) ?
    N1 Cu1 Cl2 . 7_556 88.99(13) ?
    Cl1 Cu1 Cl2 . 7_556 87.27(5) ?
    Cl2 Cu1 Cl2 . 7_556 100.11(5) ?
    C4 N1 C1 . . 113.5(4) ?
    C4 N1 Cu1 . . 114.8(3) ?
    C1 N1 Cu1 . . 110.9(3) ?
    C4 N1 H1 . . 105.6 ?
    C1 N1 H1 . . 105.6 ?
    Cu1 N1 H1 . . 105.6 ?
    C2 N2 C11 . . 113.8(4) ?
    C2 N2 Cu1 . . 105.7(3) ?
    C11 N2 Cu1 . . 115.6(3) ?
    C2 N2 H2 . . 107.1 ?
    C11 N2 H2 . . 107.1 ?
    Cu1 N2 H2 . . 107.1 ?
    C2 C1 N1 . . 108.0(4) ?
    C2 C1 C3 . . 112.2(5) ?
    N1 C1 C3 . . 112.3(5) ?
    C2 C1 H1A . . 108.0 ?
    N1 C1 H1A . . 108.0 ?
    C3 C1 H1A . . 108.0 ?
    N2 C2 C1 . . 110.6(4) ?
    N2 C2 H2A . . 109.5 ?
    C1 C2 H2A . . 109.5 ?
    N2 C2 H2B . . 109.5 ?
    C1 C2 H2B . . 109.5 ?
    H2A C2 H2B . . 108.1 ?
    C1 C3 H3A . . 109.5 ?
    C1 C3 H3B . . 109.5 ?
    H3A C3 H3B . . 109.5 ?
    C1 C3 H3C . . 109.5 ?
    H3A C3 H3C . . 109.5 ?
    H3B C3 H3C . . 109.5 ?
    N1 C4 C5 . . 112.0(4) ?
    N1 C4 H4A . . 109.2 ?
    C5 C4 H4A . . 109.2 ?
    N1 C4 H4B . . 109.2 ?
    C5 C4 H4B . . 109.2 ?
    H4A C4 H4B . . 107.9 ?
    C10 C5 C6 . . 119.0(6) ?
    C10 C5 C4 . . 120.1(5) ?
    C6 C5 C4 . . 120.9(5) ?
    C7 C6 C5 . . 120.6(6) ?
    C7 C6 H6 . . 119.7 ?
    C5 C6 H6 . . 119.7 ?
    C6 C7 C8 . . 120.0(7) ?
    C6 C7 H7 . . 120.0 ?
    C8 C7 H7 . . 120.0 ?
    C9 C8 C7 . . 119.9(7) ?
    C9 C8 H8 . . 120.0 ?
    C7 C8 H8 . . 120.0 ?
    C8 C9 C10 . . 119.8(7) ?
    C8 C9 H9 . . 120.1 ?
    C10 C9 H9 . . 120.1 ?
    C5 C10 C9 . . 120.7(6) ?
    C5 C10 H10 . . 119.6 ?
    C9 C10 H10 . . 119.6 ?
    N2 C11 C12 . . 113.9(4) ?
    N2 C11 H11A . . 108.8 ?
    C12 C11 H11A . . 108.8 ?
    N2 C11 H11B . . 108.8 ?
    C12 C11 H11B . . 108.8 ?
    H11A C11 H11B . . 107.7 ?
    C17 C12 C13 . . 118.6(6) ?
    C17 C12 C11 . . 121.0(6) ?
    C13 C12 C11 . . 120.4(6) ?
    C14 C13 C12 . . 120.2(6) ?
    C14 C13 H13 . . 119.9 ?
    C12 C13 H13 . . 119.9 ?
    C15 C14 C13 . . 120.0(7) ?
    C15 C14 H14 . . 120.0 ?
    C13 C14 H14 . . 120.0 ?
    C14 C15 C16 . . 121.2(7) ?
    C14 C15 H15 . . 119.4 ?
    C16 C15 H15 . . 119.4 ?
    C15 C16 C17 . . 119.0(7) ?
    C15 C16 H16 . . 120.5 ?
    C17 C16 H16 . . 120.5 ?
    C12 C17 C16 . . 121.1(6) ?
    C12 C17 H17 . . 119.5 ?
    C16 C17 H17 . . 119.5 ?
loop_
    _geom_torsion_atom_site_label_1
    _geom_torsion_atom_site_label_2
    _geom_torsion_atom_site_label_3
    _geom_torsion_atom_site_label_4
    _geom_torsion_site_symmetry_1
    _geom_torsion_site_symmetry_2
    _geom_torsion_site_symmetry_3
    _geom_torsion_site_symmetry_4
    _geom_torsion
    _geom_torsion_publ_flag
    N2 Cu1 N1 C4 . . . . 125.7(4) ?
    Cl1 Cu1 N1 C4 . . . . -58.9(3) ?
    Cl2 Cu1 N1 C4 . . . . 71.6(8) ?
    Cl2 Cu1 N1 C4 7_556 . . . -146.1(3) ?
    N2 Cu1 N1 C1 . . . . -4.6(3) ?
    Cl1 Cu1 N1 C1 . . . . 170.8(3) ?
    Cl2 Cu1 N1 C1 . . . . -58.7(8) ?
    Cl2 Cu1 N1 C1 7_556 . . . 83.6(3) ?
    N1 Cu1 N2 C2 . . . . 28.3(3) ?
    Cl2 Cu1 N2 C2 . . . . -161.0(3) ?
    Cl2 Cu1 N2 C2 7_556 . . . -60.8(3) ?
    Cl2 Cu1 N2 C11 . . . . 72.2(4) ?
    Cl2 Cu1 N2 C11 7_556 . . . 172.3(4) ?
    C4 N1 C1 C2 . . . . -151.2(4) ?
    Cu1 N1 C1 C2 . . . . -20.1(5) ?
    C4 N1 C1 C3 . . . . 84.5(6) ?
    Cu1 N1 C1 C3 . . . . -144.4(4) ?
    C11 N2 C2 C1 . . . . 79.6(5) ?
    Cu1 N2 C2 C1 . . . . -48.4(5) ?
    N1 C1 C2 N2 . . . . 45.4(6) ?
    C3 C1 C2 N2 . . . . 169.7(5) ?
    C1 N1 C4 C5 . . . . 69.9(6) ?
    Cu1 N1 C4 C5 . . . . -59.2(5) ?
    N1 C4 C5 C10 . . . . 72.6(6) ?
    N1 C4 C5 C6 . . . . -106.4(6) ?
    C10 C5 C6 C7 . . . . -0.5(9) ?
    C4 C5 C6 C7 . . . . 178.5(5) ?
    C5 C6 C7 C8 . . . . -0.8(10) ?
    C6 C7 C8 C9 . . . . 1.5(11) ?
    C7 C8 C9 C10 . . . . -1.1(10) ?
    C6 C5 C10 C9 . . . . 0.9(9) ?
    C4 C5 C10 C9 . . . . -178.1(5) ?
    C8 C9 C10 C5 . . . . -0.2(9) ?
    C2 N2 C11 C12 . . . . 77.4(6) ?
    Cu1 N2 C11 C12 . . . . -160.0(4) ?
    N2 C11 C12 C17 . . . . 87.2(7) ?
    N2 C11 C12 C13 . . . . -93.1(7) ?
    C17 C12 C13 C14 . . . . -0.4(9) ?
    C11 C12 C13 C14 . . . . 179.9(5) ?
    C12 C13 C14 C15 . . . . 1.0(9) ?
    C13 C14 C15 C16 . . . . -1.0(11) ?
    C14 C15 C16 C17 . . . . 0.4(12) ?
    C13 C12 C17 C16 . . . . -0.2(9) ?
    C11 C12 C17 C16 . . . . 179.5(6) ?
    C15 C16 C17 C12 . . . . 0.2(11) ?
loop_
    _geom_hbond_atom_site_label_D
    _geom_hbond_atom_site_label_H
    _geom_hbond_atom_site_label_A
    _geom_hbond_site_symmetry_A
    _geom_hbond_distance_DH
    _geom_hbond_distance_HA
    _geom_hbond_distance_DA
    _geom_hbond_angle_DHA
    N2 H2 Cl1 7_556 0.91 2.51 3.386(5) 161.4
data_global
_journal_date_recd_electronic     2009-10-16
_journal_date_accepted     2009-10-28
_journal_name_full     'Acta Crystallographica, Section E'
_journal_year     2009
_journal_volume     65
_journal_issue     11
_journal_page_first     m1492
_journal_page_last     m1492
_journal_paper_category     QM
_journal_coeditor_code     XU2644
_publ_contact_author_name     'Liu Yu-Fen'
_publ_contact_author_address
;
Department of Chemical Engineering, Huaihai
Institute of Technology, Lianyungang 222005,
People's Republic of China
;
_publ_contact_author_email     'liu222005@hhit.edu.cn'
_publ_contact_author_fax     ?
_publ_contact_author_phone     '13812345492'
_publ_section_title
;\
Di-\m-chlorido-bis[chlorido(<i>N</i>,<i>N</i>'-dibenzylpropane-1,2-diamine-\
\k^2^<i>N</i>,<i>N</i>')copper(II)]
;
loop_
    _publ_author_name
    _publ_author_address
    'Liu, Yu-Fen'
;
Department of Chemical Engineering
Huaihai Institute of Technology
Lianyungang 222005
People's Republic of China
;
    'Rong, Da-Fu'
;
Beilun Entry--Exit Inspection and Quarantine Bureau of China,
Zhejiang 315800,
People's Republic of China
;
    'Xia, Hai-Tao'
;
Department of Chemical Engineering
Huaihai Institute of Technology
Lianyungang 222005
People's Republic of China
;
    'Wang, Da-Qi'
;
College of Chemistry and Chemical Engineering,
Liaocheng University,
Shandong 252059,
People's Republic of China.
;
