# Supplementary material for: Di-μ-chlorido-bis­[chlorido(N,N′-dibenzyl­propane-1,2-diamine-κ2 N,N′)copper(II)]
Source: Acta Crystallogr Sect E Struct Rep Online. 2009 Oct 31;65(Pt 11):m1492. doi: 10.1107/S1600536809044997 (PMC2971131; doi:10.1107/S1600536809044997)
Supplement: Supplementary file 2 [file e-65-m1492-Isup2.hkl]

# 
# h,k,l, Fc-squared, Fo-squared, sigma(Fo-squared) and status flag 
# 
data_I
_shelx_title ' 080509d in C2/c' 
_shelx_refln_list_code          4 
_shelx_F_calc_maximum      360.64 
_exptl_crystal_F_000      1608.00 
_reflns_d_resolution_high  0.8406 
 
loop_ 
 _symmetry_equiv_pos_as_xyz 
 'x, y, z' 
 '-x, y, -z+1/2' 
 'x+1/2, y+1/2, z' 
 '-x+1/2, y+1/2, -z+1/2' 
 '-x, -y, -z' 
 'x, -y, z-1/2' 
 '-x+1/2, -y+1/2, -z' 
 'x+1/2, -y+1/2, z-1/2' 
 
_cell_length_a    21.0697 
_cell_length_b    13.7377 
_cell_length_c    13.2449 
_cell_angle_alpha  90.000 
_cell_angle_beta  114.317 
_cell_angle_gamma  90.000 
 
_shelx_F_squared_multiplier     1.000 
 
loop_ 
 _refln_index_h 
 _refln_index_k 
 _refln_index_l 
 _refln_F_squared_calc 
 _refln_F_squared_meas 
 _refln_F_squared_sigma 
 _refln_observed_status 
   2   0   0    68399.64    69312.54    810.93 o 
   4   0   0     2403.52     2736.41    140.91 o 
   6   0   0    90918.27    97394.81    745.81 o 
   8   0   0    14388.00    14969.07    226.61 o 
  10   0   0    58051.30    59554.68    733.35 o 
  12   0   0      203.14       42.59     83.30 o 
  14   0   0      155.52      -56.56    115.38 o 
  16   0   0     2834.72     2800.18    278.92 o 
  18   0   0     2493.72     2392.83    266.12 o 
  20   0   0     1747.46     1739.59    360.32 o 
  22   0   0      650.52      353.50    257.38 o 
   1   1   0     5052.92     5240.35     61.65 o 
   3   1   0     7827.40     7910.69     92.34 o 
   5   1   0     5759.95     6206.87    106.83 o 
   7   1   0    40925.22    43917.93    292.61 o 
   9   1   0       98.47       43.19     49.66 o 
  11   1   0    21499.83    22240.69    278.49 o 
  13   1   0      675.34      689.26     97.69 o 
  15   1   0        4.87      -13.28     87.14 o 
  17   1   0     1181.61      824.19    139.85 o 
  19   1   0     2144.81     2077.02    189.63 o 
  21   1   0     1860.24     1253.88    561.49 o 
   0   2   0     8287.43     8438.79    228.05 o 
   2   2   0    21512.78    22121.69    207.11 o 
   4   2   0     1200.32     1445.11    104.18 o 
   6   2   0     5192.46     5156.66    108.02 o 
   8   2   0     6290.62     6119.15    130.35 o 
  10   2   0    12435.98    12508.01    198.49 o 
  12   2   0     1424.83     1817.45    159.54 o 
  14   2   0     3066.74     3154.11    158.22 o 
  16   2   0      579.53      409.26    127.09 o 
  18   2   0       65.42      161.56    111.42 o 
  20   2   0     2164.08     2248.11    636.26 o 
  22   2   0      231.81      220.56    160.88 o 
   1   3   0     8042.42     8359.33    101.80 o 
   3   3   0   107221.48   109602.82    974.79 o 
   5   3   0    45585.46    47015.85    332.81 o 
   7   3   0    15406.11    15662.83    196.86 o 
   9   3   0      911.81     1159.46     93.49 o 
  11   3   0      761.73      828.73     92.60 o 
  13   3   0     1500.96     1474.27    123.68 o 
  15   3   0     1483.20     1997.37    254.41 o 
  17   3   0        2.43       63.39    106.88 o 
  19   3   0      832.40      947.92    203.95 o 
  21   3   0     2122.89     2429.53    537.60 o 
   0   4   0    50740.12    51095.14    529.90 o 
   2   4   0    11141.72    12176.41    150.72 o 
   4   4   0    45941.63    48192.82    290.33 o 
   6   4   0       38.05       26.09     46.59 o 
   8   4   0     3403.28     3628.81    114.03 o 
  10   4   0     1277.08     1238.43    104.36 o 
  12   4   0      900.79     1196.63    115.17 o 
  14   4   0      942.90     1073.00    124.34 o 
  16   4   0     1099.40     1346.23    160.76 o 
  18   4   0      235.01      142.86    134.52 o 
  20   4   0      708.56      718.49    169.85 o 
  22   4   0       19.16        0.95    144.17 o 
   1   5   0    19000.88    20226.06    187.60 o 
   3   5   0     7597.52     7264.66     94.92 o 
   5   5   0    15591.90    15578.92    160.04 o 
   7   5   0     2781.39     2673.37     98.92 o 
   9   5   0     2522.61     2674.05    108.67 o 
  11   5   0     2153.57     2456.82    231.29 o 
  13   5   0     3957.37     4005.27    153.60 o 
  15   5   0     3803.03     4326.37    169.83 o 
  17   5   0      686.97      810.83    132.48 o 
  19   5   0       87.18      163.26    180.59 o 
  21   5   0      133.40      174.81    169.12 o 
   0   6   0    29780.62    30915.33    455.59 o 
   2   6   0    39778.61    40647.68    675.85 o 
   4   6   0    11195.54    11004.23    129.45 o 
   6   6   0     3319.93     3157.77     99.82 o 
   8   6   0    18836.74    19037.74    247.86 o 
  10   6   0     3995.06     3740.44    133.63 o 
  12   6   0      116.20       60.88     81.03 o 
  14   6   0      699.54      776.26    118.77 o 
  16   6   0     1118.46     1784.74    162.19 o 
  18   6   0     3728.63     4267.24    218.36 o 
  20   6   0       63.86      108.17    256.19 o 
   1   7   0     7089.21     7471.45    172.11 o 
   3   7   0     3935.10     3704.21    106.54 o 
   5   7   0     4994.43     5203.54    128.54 o 
   7   7   0     1143.11     1188.22     92.66 o 
   9   7   0     1967.95     2408.96    138.71 o 
  11   7   0      625.22      632.72    105.02 o 
  13   7   0        7.50      -85.69     95.55 o 
  15   7   0      758.84      827.50    146.61 o 
  17   7   0       92.69      153.19    158.56 o 
  19   7   0      300.90      345.66    206.08 o 
   0   8   0     1131.28     1742.34    353.03 o 
   2   8   0     2799.19     2986.32    154.16 o 
   4   8   0     2678.00     2843.42    109.29 o 
   6   8   0    23204.13    24252.49    350.00 o 
   8   8   0     6969.44     6939.85    202.37 o 
  10   8   0      570.31      678.87    121.00 o 
  12   8   0     1789.67     2007.74    179.55 o 
  14   8   0        0.74      -14.32    106.18 o 
  16   8   0     3659.51     4013.42    255.85 o 
  18   8   0     1820.14     2362.43    358.73 o 
   1   9   0     4934.78     5098.94    172.91 o 
   3   9   0     5114.42     5543.11    219.00 o 
   5   9   0     8657.75     8399.87    176.91 o 
   7   9   0     6234.79     6681.84    198.28 o 
   9   9   0        8.32       -9.10     91.74 o 
  11   9   0     2140.71     2882.86    210.61 o 
  13   9   0     2574.93     3026.16    216.48 o 
  15   9   0      637.17      709.50    185.25 o 
  17   9   0       44.54      -73.31    158.97 o 
  19   9   0        1.13     -163.10    236.39 o 
   0  10   0     3799.20     4079.61    248.13 o 
   2  10   0       26.72      -68.35     86.77 o 
   4  10   0     1605.05     2218.19    217.85 o 
   6  10   0     1437.59     1797.82    356.08 o 
   8  10   0      547.88      419.30    139.35 o 
  10  10   0      712.21      627.71    160.10 o 
  12  10   0      437.33      474.12    132.96 o 
  14  10   0      384.10      176.21    132.05 o 
  16  10   0      207.98      -39.25    159.00 o 
  18  10   0       61.29      218.02    185.43 o 
   1  11   0     1412.78     1746.21    172.80 o 
   3  11   0     4547.53     4912.40    197.01 o 
   5  11   0     1159.17     1473.41    196.76 o 
   7  11   0      122.19       -0.54    126.12 o 
   9  11   0      422.81      305.34    150.02 o 
  11  11   0     2997.56     2917.33    267.15 o 
  13  11   0     3603.48     3751.52    249.80 o 
  15  11   0      835.97     1001.56    279.42 o 
   0  12   0     1536.61     2199.29    274.24 o 
   2  12   0      643.77      772.03    143.77 o 
   4  12   0      466.89      453.15    129.55 o 
   6  12   0      539.25      159.87    140.53 o 
   8  12   0     1653.08     1356.90    262.97 o 
  10  12   0     2864.91     2497.32    545.28 o 
  12  12   0      341.22      144.51    151.91 o 
  14  12   0      372.14       92.21    228.78 o 
   1  13   0       24.95      -65.91    108.60 o 
   3  13   0      411.24      276.07    125.60 o 
   5  13   0       14.40     -184.31    122.87 o 
   7  13   0       27.70     -127.61    118.02 o 
   9  13   0      410.88      218.16    150.18 o 
  11  13   0       14.34        7.65    141.80 o 
  13  13   0      179.93       39.82    203.65 o 
   0  14   0     1371.62     1472.55    748.57 o 
   2  14   0       30.71     -138.26    116.91 o 
   4  14   0      340.09      233.52    157.65 o 
   6  14   0      839.57      489.52    163.64 o 
   8  14   0     1776.40     1056.63    299.85 o 
  10  14   0      582.19      397.71    169.28 o 
   1  15   0        6.15      -72.86    127.16 o 
   3  15   0      190.58      150.97    147.84 o 
   5  15   0      454.27      194.06    156.09 o 
   7  15   0        2.62     -176.85    130.99 o 
   9  15   0      166.24      113.95    150.77 o 
   0  16   0      457.20      367.08    218.11 o 
   2  16   0      100.82     -160.49    144.69 o 
   4  16   0        5.07     -182.45    138.40 o 
 -23   1   1        3.13       26.48    156.05 o 
 -21   1   1     1758.91     1303.83    428.70 o 
 -19   1   1      462.65      530.08    154.56 o 
 -17   1   1        6.34      -49.47     96.43 o 
 -15   1   1      180.72       55.70     81.37 o 
 -13   1   1     2895.33     2944.05    159.62 o 
 -11   1   1    24095.86    23255.85    267.48 o 
  -9   1   1    26467.16    26416.26    251.39 o 
  -7   1   1      986.74     1211.45    104.86 o 
  -5   1   1     4013.90     3545.39     78.40 o 
  -3   1   1    88658.30    87100.69    499.92 o 
  -1   1   1   102138.71   107020.95   1853.61 o 
   1   1   1    15976.71    16932.09    330.50 o 
   3   1   1     1851.09     1858.87     76.05 o 
   5   1   1     2780.88     2436.18     80.31 o 
   7   1   1      883.05     1270.85     94.01 o 
   9   1   1    11668.45    10817.62    179.97 o 
  11   1   1       43.72      -49.34     64.42 o 
  13   1   1    10679.66    10317.52    210.87 o 
  15   1   1     3889.04     3878.91    185.91 o 
  17   1   1     1401.15     1532.50    209.54 o 
  19   1   1     2963.41     2917.86    361.86 o 
  21   1   1       15.93       84.50    133.62 o 
 -22   2   1     1489.24      822.77    455.91 o 
 -20   2   1      527.51      469.61    153.08 o 
 -18   2   1      588.86      505.35    156.15 o 
 -16   2   1      124.06       88.77     91.68 o 
 -14   2   1     1244.13     1644.74    144.12 o 
 -12   2   1     1044.66     1351.86    129.66 o 
 -10   2   1     9587.83     8986.70    164.22 o 
  -8   2   1    10171.01     9478.89    149.33 o 
  -6   2   1    71308.97    69135.73    417.72 o 
  -4   2   1     1923.57     1921.61     74.35 o 
  -2   2   1      461.41      491.49     34.29 o 
   0   2   1    11815.25    11743.21    146.35 o 
   2   2   1   108482.63   105627.67    527.90 o 
   4   2   1    15633.26    15491.15    167.78 o 
   6   2   1      110.91      214.80     52.53 o 
   8   2   1    10462.44    10529.63    174.68 o 
  10   2   1     4782.42     4543.46    148.89 o 
  12   2   1     8545.57     8574.20    251.83 o 
  14   2   1     2173.81     2480.23    159.77 o 
  16   2   1       27.27      -37.24    100.45 o 
  18   2   1     1723.45     1786.11    282.16 o 
  20   2   1     2588.79     2572.73    524.62 o 
 -23   3   1        1.74     -102.95    130.27 o 
 -21   3   1     1992.74     1937.91    983.51 o 
 -19   3   1      261.12      226.01    147.59 o 
 -17   3   1      143.48      138.20    111.96 o 
 -15   3   1     4304.71     4146.93    154.99 o 
 -13   3   1     1356.38     1652.85    125.93 o 
 -11   3   1     7453.67     7016.35    157.34 o 
  -9   3   1     1428.13     1764.48    103.87 o 
  -7   3   1     5528.28     5140.47    112.11 o 
  -5   3   1     2737.44     3100.04     83.95 o 
  -3   3   1    43926.63    46584.27    290.74 o 
  -1   3   1    14755.59    15231.32    139.79 o 
   1   3   1      612.96      843.90     69.11 o 
   3   3   1    79144.02    78648.98    442.31 o 
   5   3   1     2658.87     2664.35     85.98 o 
   7   3   1     3274.68     3378.79    128.28 o 
   9   3   1     6905.81     6688.22    154.12 o 
  11   3   1     1199.20     1548.40    118.59 o 
  13   3   1      856.49      841.82    128.29 o 
  15   3   1      413.54      446.08    114.66 o 
  17   3   1       76.52      -90.96    106.38 o 
  19   3   1     1119.92     1033.11    236.38 o 
  21   3   1      196.50      171.40    133.75 o 
 -22   4   1      274.48      138.81    164.28 o 
 -20   4   1      363.66      250.12    149.72 o 
 -18   4   1       78.04      191.11    176.23 o 
 -16   4   1     4129.07     4299.82    165.84 o 
 -14   4   1     2094.19     2598.67    155.55 o 
 -12   4   1      437.36      433.59     85.77 o 
 -10   4   1      123.05      123.30     63.25 o 
  -8   4   1    16093.05    15699.02    207.52 o 
  -6   4   1    63404.20    62956.64    421.07 o 
  -4   4   1    22635.53    22016.02    235.92 o 
  -2   4   1    29809.33    30680.04    202.79 o 
   0   4   1    28924.90    28740.74    264.13 o 
   2   4   1    11917.92    11792.57    143.87 o 
   4   4   1    19549.16    18284.50    164.31 o 
   6   4   1     1220.45     1347.35     86.71 o 
   8   4   1     1532.54     1543.35    103.31 o 
  10   4   1     6178.15     5752.60    154.75 o 
  12   4   1     7451.25     7395.58    187.64 o 
  14   4   1     4191.59     4283.88    164.32 o 
  16   4   1       52.41      -30.24     96.07 o 
  18   4   1     1429.17     1568.72    383.25 o 
  20   4   1     2091.46     1911.59    679.93 o 
 -21   5   1       13.83      -30.30    138.97 o 
 -19   5   1      406.73      593.49    258.77 o 
 -17   5   1     1703.47     2161.66    189.33 o 
 -15   5   1      775.13      692.16    121.15 o 
 -13   5   1     8308.13     8180.14    195.28 o 
 -11   5   1     1460.21     1506.25    117.22 o 
  -9   5   1     5575.50     5078.91    134.01 o 
  -7   5   1     2521.65     2599.88     96.59 o 
  -5   5   1     8461.33     8343.12    135.21 o 
  -3   5   1    33399.48    32743.18    308.67 o 
  -1   5   1    17014.97    17151.26    174.02 o 
   1   5   1    37617.11    37117.48    494.21 o 
   3   5   1    19787.91    19093.04    201.80 o 
   5   5   1    12399.94    12507.54    161.74 o 
   7   5   1     2633.72     2674.56    101.67 o 
   9   5   1     2614.74     2444.05    154.14 o 
  11   5   1      408.02      344.95     92.37 o 
  13   5   1      260.12      289.55    102.05 o 
  15   5   1     4962.83     5025.96    182.65 o 
  17   5   1     2467.31     3130.15    331.62 o 
  19   5   1       64.33      -29.71    128.19 o 
  21   5   1       26.72       45.17    140.57 o 
 -20   6   1        3.01      -89.24    130.21 o 
 -18   6   1     1695.41     2258.43    200.28 o 
 -16   6   1     3150.80     4222.47    272.16 o 
 -14   6   1     1584.21     2071.48    193.92 o 
 -12   6   1     2296.36     2762.73    161.35 o 
 -10   6   1     2145.98     2559.43    245.52 o 
  -8   6   1     1038.10     1148.11     94.97 o 
  -6   6   1     1594.99     1828.73     91.41 o 
  -4   6   1     1306.01     1483.94     69.99 o 
  -2   6   1      490.49      698.07     65.95 o 
   0   6   1     1288.31     1404.53    103.96 o 
   2   6   1     1937.85     2058.57    102.03 o 
   4   6   1     4281.58     3968.98    107.43 o 
   6   6   1      452.20      684.49    129.10 o 
   8   6   1      722.18      639.30     86.22 o 
  10   6   1      746.62      834.33    119.78 o 
  12   6   1       31.84      -43.65     83.48 o 
  14   6   1      750.82     1021.21    131.47 o 
  16   6   1      319.79      344.10    122.51 o 
  18   6   1       14.76      165.52    186.21 o 
  20   6   1        0.70       16.09    161.62 o 
 -21   7   1      372.39      368.54    236.39 o 
 -19   7   1     2181.00     2345.68    320.43 o 
 -17   7   1     3760.59     4432.16    257.69 o 
 -15   7   1       15.43     -160.86    107.85 o 
 -13   7   1     1571.47     2366.21    252.75 o 
 -11   7   1     2345.07     2640.41    143.95 o 
  -9   7   1    10166.47    10587.39    199.15 o 
  -7   7   1    10509.61    10604.85    180.07 o 
  -5   7   1    17567.98    17776.70    226.70 o 
  -3   7   1    14923.10    14493.15    335.33 o 
  -1   7   1     2214.15     2262.37    194.79 o 
   1   7   1       17.88       44.92     63.75 o 
   3   7   1     4081.11     4191.87    140.03 o 
   5   7   1    12593.27    12403.33    190.87 o 
   7   7   1    25384.16    24449.41    359.26 o 
   9   7   1     2691.13     2747.40    139.17 o 
  11   7   1      634.20      807.83    110.46 o 
  13   7   1      101.01     -103.73    100.07 o 
  15   7   1     3254.90     4119.22    251.85 o 
  17   7   1     5382.89     5825.58    241.94 o 
  19   7   1       71.28     -214.75    255.52 o 
 -20   8   1       36.57     -185.23    154.20 o 
 -18   8   1       57.05       74.00    153.87 o 
 -16   8   1       36.22     -152.42    130.12 o 
 -14   8   1       42.36       23.32    101.73 o 
 -12   8   1      190.50      168.38    105.67 o 
 -10   8   1     2609.41     2896.34    187.39 o 
  -8   8   1     8116.47     8310.06    213.77 o 
  -6   8   1     1197.45     1271.71    123.36 o 
  -4   8   1     8735.42     8559.47    164.89 o 
  -2   8   1     3167.43     3284.34     96.10 o 
   0   8   1     5265.71     5421.69    163.42 o 
   2   8   1     8626.86     8402.13    196.94 o 
   4   8   1     1259.20     1451.42    104.17 o 
   6   8   1      482.16      523.43     87.90 o 
   8   8   1      123.64      100.49     90.91 o 
  10   8   1     3218.47     3235.74    172.73 o 
  12   8   1     1578.55     1925.32    179.51 o 
  14   8   1        4.37      -10.38    111.63 o 
  16   8   1        2.89     -145.88    112.60 o 
  18   8   1       95.72     -100.91    157.78 o 
 -19   9   1      473.72      397.09    236.28 o 
 -17   9   1     1747.97     1984.73    243.27 o 
 -15   9   1      333.85      230.70    148.45 o 
 -13   9   1      616.68      551.33    139.57 o 
 -11   9   1      109.22       75.18    102.32 o 
  -9   9   1      561.64      681.74    123.80 o 
  -7   9   1     4880.58     4834.58    173.37 o 
  -5   9   1      970.09     1184.52    105.34 o 
  -3   9   1     3119.07     3228.88    148.65 o 
  -1   9   1     1574.56     1785.41    145.35 o 
   1   9   1      215.02      278.92     91.76 o 
   3   9   1      476.49      514.61    109.29 o 
   5   9   1     9885.68     9759.95    192.38 o 
   7   9   1     5598.71     5758.75    192.96 o 
   9   9   1      228.79      139.96    105.38 o 
  11   9   1     1321.59     1493.90    177.40 o 
  13   9   1      272.08      -38.27    116.54 o 
  15   9   1      268.42      228.06    137.43 o 
  17   9   1      100.41       29.86    165.46 o 
 -18  10   1      417.54      389.75    201.03 o 
 -16  10   1     1235.04     1343.47    274.17 o 
 -14  10   1     5472.51     6213.20    282.63 o 
 -12  10   1     3306.05     3334.61    186.17 o 
 -10  10   1        6.82     -132.39    107.35 o 
  -8  10   1     4141.21     4118.39    223.86 o 
  -6  10   1     2778.74     3430.92    383.68 o 
  -4  10   1     2635.46     3356.59    196.82 o 
  -2  10   1       19.06       72.78     93.39 o 
   0  10   1     4037.61     3975.32    170.49 o 
   2  10   1     9672.08    10087.57    244.22 o 
   4  10   1     5578.27     5730.71    216.21 o 
   6  10   1       74.08       42.05    118.58 o 
   8  10   1        6.95      -27.44    111.32 o 
  10  10   1     1128.90     1221.34    156.02 o 
  12  10   1     4856.58     5221.55    221.63 o 
  14  10   1      986.25      762.47    164.05 o 
  16  10   1       10.79     -182.25    150.27 o 
 -17  11   1      171.70       19.66    295.91 o 
 -15  11   1      100.07      -77.64    197.91 o 
 -13  11   1       31.16      -51.15    183.05 o 
 -11  11   1      408.64      401.07    157.94 o 
  -9  11   1      300.12      266.54    135.62 o 
  -7  11   1      404.33      244.66    130.92 o 
  -5  11   1      398.65      225.48    114.26 o 
  -3  11   1      320.30      352.36    121.31 o 
  -1  11   1     1322.19     1598.25    165.61 o 
   1  11   1      350.18      452.43    126.43 o 
   3  11   1     1733.25     2306.47    186.54 o 
   5  11   1      276.06      185.59    133.05 o 
   7  11   1      350.73      252.28    141.78 o 
   9  11   1     1557.36     1340.50    376.53 o 
  11  11   1       86.71      -42.23    133.99 o 
  13  11   1     1057.32      913.27    202.13 o 
  15  11   1      115.33     -219.18    196.53 o 
 -16  12   1      256.74      177.41    353.50 o 
 -14  12   1     1483.46     1129.62    517.40 o 
 -12  12   1     1308.00     1448.41    732.88 o 
 -10  12   1       65.51      -20.98    134.78 o 
  -8  12   1       58.03       -0.48    127.57 o 
  -6  12   1      412.92      258.46    139.61 o 
  -4  12   1      408.49      470.85    130.86 o 
  -2  12   1        9.86      -56.35    108.17 o 
   0  12   1     2061.57     2569.33    339.91 o 
   2  12   1     1282.38     1639.01    260.81 o 
   4  12   1       35.56       72.43    133.26 o 
   6  12   1      118.02       51.32    130.38 o 
   8  12   1        3.21     -102.05    128.05 o 
  10  12   1      741.43      529.28    175.31 o 
  12  12   1      500.41      326.92    161.28 o 
  14  12   1      127.84     -103.41    194.19 o 
 -13  13   1      127.48       43.00    203.14 o 
 -11  13   1     3098.35     2099.49    886.00 o 
  -9  13   1     1749.05      985.54    189.20 o 
  -7  13   1       87.60     -134.46    120.75 o 
  -5  13   1        3.00     -104.08    123.35 o 
  -3  13   1      790.07      611.90    140.69 o 
  -1  13   1     2647.45     3643.78    531.31 o 
   1  13   1      397.20      156.84    119.93 o 
   3  13   1     1119.12     1296.04    200.98 o 
   5  13   1     1990.60     1578.08    215.53 o 
   7  13   1     1646.92     1081.54    196.41 o 
   9  13   1     1471.73     1138.99    253.39 o 
  11  13   1      371.01      220.99    163.09 o 
  13  13   1      147.74      139.99    210.68 o 
 -12  14   1        0.46       38.85    198.91 o 
 -10  14   1      309.34       68.33    144.25 o 
  -8  14   1        1.57     -134.05    135.52 o 
  -6  14   1      447.70      486.70    164.57 o 
  -4  14   1       13.22       -4.87    142.01 o 
  -2  14   1      681.81      510.19    145.66 o 
   0  14   1       16.72      -96.84    112.38 o 
   2  14   1        1.98      -39.55    138.11 o 
   4  14   1     1042.58      545.09    175.97 o 
   6  14   1       13.24     -182.64    121.76 o 
   8  14   1      336.59      158.85    168.26 o 
  10  14   1       36.60       18.29    141.56 o 
  -9  15   1      888.39      378.09    164.69 o 
  -7  15   1       12.58     -124.39    135.97 o 
  -5  15   1      116.76      -46.55    134.91 o 
  -3  15   1      582.51      522.30    175.75 o 
  -1  15   1      965.38      673.43    156.68 o 
   1  15   1       37.37     -135.53    138.49 o 
   3  15   1       74.74       42.03    189.72 o 
   5  15   1      118.51      -87.96    135.68 o 
   7  15   1       65.53     -133.54    131.96 o 
  -4  16   1      171.40     -111.73    145.47 o 
  -2  16   1       20.42     -168.58    160.20 o 
   0  16   1       40.06     -108.23    143.44 o 
   2  16   1      757.07      688.85    187.58 o 
 -20   0   2     1565.71     1764.71    384.08 o 
 -18   0   2     1954.24     2339.44    417.84 o 
 -16   0   2      243.64       38.30    244.21 o 
 -14   0   2    10567.57    10652.87    241.80 o 
 -12   0   2   130058.97   130535.43    997.26 o 
 -10   0   2    15923.97    15689.75    241.80 o 
  -8   0   2        7.75      -25.55    117.17 o 
  -6   0   2    18872.45    19098.57    258.33 o 
  -4   0   2    26936.95    27095.58    463.39 o 
  -2   0   2     3693.78     4604.90    249.43 o 
   0   0   2     1687.99     1490.12    100.36 o 
   2   0   2     3311.22     2990.57    171.06 o 
   4   0   2    10146.45    10907.53    239.55 o 
   6   0   2      331.11      193.00     85.57 o 
   8   0   2     4003.08     4263.21    199.81 o 
  10   0   2     9756.59     9232.12    306.55 o 
  12   0   2    26137.44    25968.18    550.47 o 
  14   0   2    22535.45    22532.01    549.96 o 
  16   0   2     3560.15     3506.94    278.57 o 
  18   0   2      952.34      819.15    210.14 o 
  20   0   2        3.15     -112.65    149.18 o 
 -23   1   2      382.99      177.82    162.52 o 
 -21   1   2       91.05      106.32    176.93 o 
 -19   1   2        3.91     -158.44    164.93 o 
 -17   1   2       42.06       10.67    112.83 o 
 -15   1   2     1988.48     2255.74    138.66 o 
 -13   1   2      803.92      851.58     79.80 o 
 -11   1   2     9369.46     8813.37    136.43 o 
  -9   1   2     1587.85     1360.75     86.35 o 
  -7   1   2     9531.70     8758.80    131.89 o 
  -5   1   2    45804.56    46754.15    511.43 o 
  -3   1   2     5431.79     5469.17     97.00 o 
  -1   1   2    77217.30    71964.93   1897.04 o 
   1   1   2     9305.42     9744.33    182.11 o 
   3   1   2     7588.48     7049.09    147.88 o 
   5   1   2      828.37      823.60     79.23 o 
   7   1   2     8921.58     8430.10    177.85 o 
   9   1   2     1761.18     1902.67    134.97 o 
  11   1   2      153.84       80.87     80.00 o 
  13   1   2     4646.05     4531.96    186.40 o 
  15   1   2       84.41        6.80    107.54 o 
  17   1   2     2647.47     2197.92    195.53 o 
  19   1   2      181.82      152.92    120.85 o 
  21   1   2      172.03        2.40    109.79 o 
 -22   2   2     1063.13     1149.02    578.11 o 
 -20   2   2      770.63      832.32    252.81 o 
 -18   2   2        5.86      -96.77    124.31 o 
 -16   2   2        1.17      -29.81     80.17 o 
 -14   2   2      183.03       45.88     73.78 o 
 -12   2   2     8808.04     8681.10    140.83 o 
 -10   2   2     8328.71     8124.89    147.98 o 
  -8   2   2     4442.05     4263.16     97.94 o 
  -6   2   2     3501.60     3115.91     76.18 o 
  -4   2   2     3616.77     3413.44     73.47 o 
  -2   2   2    31069.99    31615.08    334.84 o 
   0   2   2      213.73      270.51     64.87 o 
   2   2   2    36813.97    36761.46    495.76 o 
   4   2   2     3132.81     3074.07     88.93 o 
   6   2   2     1100.48     1593.80     94.02 o 
   8   2   2    10145.00     9378.87    194.48 o 
  10   2   2     1291.03     1652.37    126.70 o 
  12   2   2     6540.08     6350.15    178.60 o 
  14   2   2     1641.74     1644.21    164.83 o 
  16   2   2      324.78      274.31    118.65 o 
  18   2   2     1574.06     1515.18    352.43 o 
  20   2   2       19.91        6.98    108.99 o 
 -23   3   2      108.99       61.43    246.46 o 
 -21   3   2        1.32       25.11    145.70 o 
 -19   3   2     1271.18     1489.19    203.05 o 
 -17   3   2     6573.19     6676.72    260.64 o 
 -15   3   2     6302.94     6316.83    174.77 o 
 -13   3   2      146.53       65.77     68.12 o 
 -11   3   2    13009.36    12836.75    197.59 o 
  -9   3   2    50978.65    50762.52    384.25 o 
  -7   3   2    79042.88    78261.79    474.56 o 
  -5   3   2    25196.42    25109.08    209.99 o 
  -3   3   2     4864.90     4644.78    117.24 o 
  -1   3   2     1268.70     1299.30    248.66 o 
   1   3   2       82.88      122.96     62.62 o 
   3   3   2     9867.37     9067.96    156.50 o 
   5   3   2      403.04      449.11     61.25 o 
   7   3   2     9348.63     8767.20    165.16 o 
   9   3   2     9808.29     9128.52    184.59 o 
  11   3   2     7059.65     6630.86    197.39 o 
  13   3   2     1363.97     1575.16    142.35 o 
  15   3   2      855.89      830.26    142.02 o 
  17   3   2     3964.31     4482.54    241.63 o 
  19   3   2     2534.02     1860.75    532.89 o 
 -22   4   2      285.20      377.51    178.70 o 
 -20   4   2        6.12        2.61    134.39 o 
 -18   4   2      609.79      659.53    140.28 o 
 -16   4   2     1166.61     1196.20    155.45 o 
 -14   4   2     4028.03     4074.61    145.75 o 
 -12   4   2      440.37      474.65     83.22 o 
 -10   4   2      747.13      896.23     86.70 o 
  -8   4   2    16214.54    16488.18    203.46 o 
  -6   4   2      106.58      149.00     45.97 o 
  -4   4   2    29567.87    30022.94    238.57 o 
  -2   4   2    14631.64    15799.35    185.07 o 
   0   4   2      237.84      199.71     43.93 o 
   2   4   2     7747.31     7672.14    142.39 o 
   4   4   2       33.13      -37.27     38.42 o 
   6   4   2     1650.02     1794.02    102.46 o 
   8   4   2    11350.90    11755.75    259.97 o 
  10   4   2     5023.53     4872.43    172.63 o 
  12   4   2      735.65      720.95    113.63 o 
  14   4   2     5133.65     5099.46    181.53 o 
  16   4   2     3853.14     3485.65    193.76 o 
  18   4   2       80.00       38.45    112.69 o 
  20   4   2      129.07       33.70    125.05 o 
 -21   5   2        5.72       -6.54    166.69 o 
 -19   5   2     1450.48     1835.96    187.79 o 
 -17   5   2     2795.70     3363.72    200.75 o 
 -15   5   2     3595.62     3780.33    186.32 o 
 -13   5   2     1971.77     2381.10    168.13 o 
 -11   5   2     1154.05     1272.74    105.43 o 
  -9   5   2     3597.55     3244.25    109.12 o 
  -7   5   2    12016.24    11670.77    188.64 o 
  -5   5   2     3061.60     2768.35     84.02 o 
  -3   5   2    20994.00    22327.56    202.45 o 
  -1   5   2     5126.20     5169.46    131.09 o 
   1   5   2     6264.72     5666.17    134.56 o 
   3   5   2     7866.20     7000.31    146.35 o 
   5   5   2     3047.04     2779.22     90.84 o 
   7   5   2     3329.01     3048.26    110.97 o 
   9   5   2     1915.62     2214.14    134.77 o 
  11   5   2     1752.15     1991.41    156.86 o 
  13   5   2     1790.23     2172.60    162.52 o 
  15   5   2       20.16      -72.50    107.34 o 
  17   5   2      945.04      913.37    157.20 o 
  19   5   2      878.71      794.13    152.69 o 
 -22   6   2      492.66      180.32    260.29 o 
 -20   6   2      717.56     1104.96    195.21 o 
 -18   6   2     3026.21     3619.09    233.84 o 
 -16   6   2      184.60      183.83    136.29 o 
 -14   6   2    12877.58    13526.19    252.71 o 
 -12   6   2     6002.05     6153.81    166.61 o 
 -10   6   2     2192.43     2340.25    144.91 o 
  -8   6   2     5542.32     5447.24    157.93 o 
  -6   6   2     2087.29     2048.42    142.24 o 
  -4   6   2    50107.06    50855.45    360.52 o 
  -2   6   2     2622.27     2139.81     65.91 o 
   0   6   2     1516.66     1777.98    129.82 o 
   2   6   2     2975.64     2899.21    112.80 o 
   4   6   2    11320.15    10687.33    200.13 o 
   6   6   2    15706.86    14601.47    221.83 o 
   8   6   2      526.03      564.11     95.43 o 
  10   6   2     1492.13     1576.76    128.39 o 
  12   6   2      227.49      239.93     98.43 o 
  14   6   2     8768.56     9147.38    237.55 o 
  16   6   2     6665.94     6920.20    329.63 o 
  18   6   2       48.84      -67.56    124.08 o 
 -21   7   2       66.99        9.27    281.34 o 
 -19   7   2       13.25      -85.59    136.19 o 
 -17   7   2     1571.47     2073.33    228.96 o 
 -15   7   2       13.88     -101.81    118.05 o 
 -13   7   2        1.70      -89.43     80.57 o 
 -11   7   2     5195.01     4799.77    152.75 o 
  -9   7   2     2117.02     2275.79    189.77 o 
  -7   7   2     1595.88     1804.82    109.80 o 
  -5   7   2     1771.64     1805.03    104.55 o 
  -3   7   2      773.28      789.25     90.66 o 
  -1   7   2      252.00      305.54     58.53 o 
   1   7   2      712.89      931.95     72.89 o 
   3   7   2      261.15      280.01     79.58 o 
   5   7   2        0.18       -0.48     58.25 o 
   7   7   2     1512.71     1828.12    147.64 o 
   9   7   2      626.48      793.85    127.88 o 
  11   7   2      411.77      449.79    104.03 o 
  13   7   2       41.45      -58.60    103.69 o 
  15   7   2      216.65       75.55    124.33 o 
  17   7   2       51.41     -172.25    114.83 o 
  19   7   2        0.85      -10.00    170.96 o 
 -20   8   2     1180.89     1251.14    225.79 o 
 -18   8   2     2371.42     2870.46    270.84 o 
 -16   8   2       80.53       65.82    137.88 o 
 -14   8   2     1684.04     2097.13    223.52 o 
 -12   8   2       97.73       24.73     97.42 o 
 -10   8   2     1198.64     1588.86    146.57 o 
  -8   8   2      205.22      155.19     88.58 o 
  -6   8   2    21753.03    21904.45    315.74 o 
  -4   8   2     8761.37     8673.68    189.99 o 
  -2   8   2     1785.04     1801.35    115.30 o 
   0   8   2       87.01       74.52     75.62 o 
   2   8   2      417.28      479.08     95.76 o 
   4   8   2    15098.68    14588.24    257.54 o 
   6   8   2    18677.20    18647.00    310.66 o 
   8   8   2     5655.31     5269.19    191.00 o 
  10   8   2     1485.59     1596.17    172.52 o 
  12   8   2      440.08      436.54    126.64 o 
  14   8   2      403.84      255.97    134.37 o 
  16   8   2      553.80      443.34    164.94 o 
  18   8   2       33.43      309.18    215.46 o 
 -19   9   2      805.53     1049.88    214.68 o 
 -17   9   2     1331.88     1568.20    286.77 o 
 -15   9   2     3574.17     4007.72    269.26 o 
 -13   9   2      962.53     1008.68    178.36 o 
 -11   9   2     2040.86     2737.04    192.23 o 
  -9   9   2     3808.48     3834.30    180.29 o 
  -7   9   2     6379.53     6410.63    193.51 o 
  -5   9   2     7100.12     6620.25    369.06 o 
  -3   9   2      601.69      682.37    112.77 o 
  -1   9   2     3155.28     3226.19    147.94 o 
   1   9   2     5660.30     5359.21    179.15 o 
   3   9   2      780.96      719.25    159.05 o 
   5   9   2      147.07      129.86    118.44 o 
   7   9   2      438.24      401.68    108.92 o 
   9   9   2      901.79      974.66    144.26 o 
  11   9   2     3075.69     3202.15    332.05 o 
  13   9   2      285.02      127.26    128.02 o 
  15   9   2      375.75      250.63    141.46 o 
  17   9   2      487.56      623.14    207.68 o 
 -18  10   2        2.77     -131.30    140.85 o 
 -16  10   2      499.23      554.56    176.93 o 
 -14  10   2      110.29       58.16    141.50 o 
 -12  10   2        1.52       -5.78    127.61 o 
 -10  10   2      332.10      468.64    145.00 o 
  -8  10   2      470.27      418.43    136.00 o 
  -6  10   2       94.22      -70.59    104.76 o 
  -4  10   2      387.92      285.01    117.62 o 
  -2  10   2       59.19       54.35     91.92 o 
   0  10   2       18.42      -59.75     86.72 o 
   2  10   2       26.77      -25.97     96.15 o 
   4  10   2      918.89     1031.69    138.10 o 
   6  10   2        2.05       16.01    120.15 o 
   8  10   2        8.82       14.96    118.37 o 
  10  10   2        0.64      -28.73    102.08 o 
  12  10   2      904.98      821.57    154.85 o 
  14  10   2      674.26      545.71    156.10 o 
  16  10   2      117.23       16.07    170.34 o 
 -17  11   2      745.34      703.40    255.10 o 
 -15  11   2      579.14      809.73    256.52 o 
 -13  11   2     2130.14     2258.29    362.57 o 
 -11  11   2      448.72      360.95    149.01 o 
  -9  11   2     5725.20     5904.68    254.90 o 
  -7  11   2      627.24      508.49    156.00 o 
  -5  11   2      718.24      795.54    161.66 o 
  -3  11   2       38.94       19.84    105.18 o 
  -1  11   2    10209.45    10583.18    266.69 o 
   1  11   2    14568.94    14798.82    308.85 o 
   3  11   2      449.06      574.77    131.56 o 
   5  11   2      872.98      962.72    179.09 o 
   7  11   2      465.33      325.71    149.91 o 
   9  11   2     3704.08     3471.46    435.21 o 
  11  11   2     2509.79     1966.34    241.41 o 
  13  11   2       58.31     -155.31    148.55 o 
  15  11   2       72.12     -119.72    158.07 o 
 -16  12   2        2.38       35.97    210.60 o 
 -14  12   2      124.92       52.73    191.82 o 
 -12  12   2     1937.97     2255.91    922.47 o 
 -10  12   2     2053.86     2556.68    434.49 o 
  -8  12   2      760.34      521.40    159.70 o 
  -6  12   2     1150.53     1235.78    193.35 o 
  -4  12   2      445.63      515.18    150.23 o 
  -2  12   2     6087.10     6296.68    223.89 o 
   0  12   2      155.78      150.67    116.41 o 
   2  12   2     3663.23     3696.64    258.48 o 
   4  12   2      389.72      321.94    148.33 o 
   6  12   2     1608.47     1505.60    212.03 o 
   8  12   2     3015.48     1936.61    222.26 o 
  10  12   2        2.34     -145.32    132.55 o 
  12  12   2      222.03      112.13    150.21 o 
 -13  13   2       59.53      -14.76    186.07 o 
 -11  13   2        0.91     -241.92    168.04 o 
  -9  13   2      115.78       31.59    135.16 o 
  -7  13   2      242.24      -68.09    127.76 o 
  -5  13   2      102.01      -31.18    130.41 o 
  -3  13   2        2.71     -173.34    115.56 o 
  -1  13   2      144.15      184.57    121.33 o 
   1  13   2       43.86       29.58    115.88 o 
   3  13   2       31.77      -98.17    131.74 o 
   5  13   2       78.58       98.11    137.11 o 
   7  13   2      135.65       51.69    143.81 o 
   9  13   2       43.01       45.71    138.18 o 
  11  13   2      119.80     -105.25    137.54 o 
 -12  14   2     1595.00     1080.21    733.08 o 
 -10  14   2      196.83      -60.06    182.59 o 
  -8  14   2      522.19      247.26    151.09 o 
  -6  14   2      930.05      699.76    183.85 o 
  -4  14   2     1485.12     1550.58    476.82 o 
  -2  14   2     1682.98     1817.60    367.37 o 
   0  14   2      367.84      359.08    137.99 o 
   2  14   2      672.19      442.25    170.52 o 
   4  14   2     1275.35      828.28    190.28 o 
   6  14   2      741.20      496.86    167.43 o 
   8  14   2     1430.67     1156.38    427.56 o 
  10  14   2      514.60      181.65    155.01 o 
  -9  15   2      124.32       23.46    180.08 o 
  -7  15   2      520.03      419.78    180.73 o 
  -5  15   2       30.95        0.60    158.04 o 
  -3  15   2      866.66      701.48    182.43 o 
  -1  15   2      828.22      590.91    173.98 o 
   1  15   2      565.25      182.48    158.32 o 
   3  15   2      872.65      649.92    181.79 o 
   5  15   2      263.96      125.73    148.82 o 
   7  15   2      234.09      105.87    151.18 o 
  -4  16   2       80.19     -170.94    150.64 o 
  -2  16   2       61.11      -53.49    154.55 o 
   0  16   2      165.44       32.20    179.84 o 
   2  16   2       18.07     -132.17    145.19 o 
 -23   1   3     2087.91     1440.79    592.08 o 
 -21   1   3      954.01      679.11    344.96 o 
 -19   1   3     1291.93     1811.07    278.83 o 
 -17   1   3     4578.87     4775.92    224.37 o 
 -15   1   3     9835.09    10380.33    171.95 o 
 -13   1   3    34788.55    34269.29    405.55 o 
 -11   1   3    11895.18    11926.60    195.99 o 
  -9   1   3     7108.61     6821.87    124.12 o 
  -7   1   3    19436.57    18656.81    237.13 o 
  -5   1   3      567.37     1377.08     76.51 o 
  -3   1   3    15358.43    16362.78    159.13 o 
  -1   1   3     7194.21     7588.86    163.69 o 
   1   1   3    24574.06    23473.39    338.90 o 
   3   1   3    22269.71    21704.21    361.76 o 
   5   1   3      350.51      425.96     84.60 o 
   7   1   3     3855.53     3823.78    137.04 o 
   9   1   3       63.47     1284.49    147.72 o 
  11   1   3    25557.06    25399.28    392.15 o 
  13   1   3    10251.95     9977.74    265.41 o 
  15   1   3     1647.25     1796.73    193.31 o 
  17   1   3      775.39      661.06    141.97 o 
  19   1   3       17.19      -30.98    107.85 o 
 -24   2   3      104.13      188.80    179.50 o 
 -22   2   3      315.86      209.48    174.68 o 
 -20   2   3     2956.66     3174.91    840.12 o 
 -18   2   3     8553.52     8825.99    488.41 o 
 -16   2   3     2356.22     3041.03    224.96 o 
 -14   2   3     1912.49     2373.21    181.67 o 
 -12   2   3    10470.50    10802.02    176.81 o 
 -10   2   3    45898.99    46119.25    351.80 o 
  -8   2   3    47428.27    47060.37    357.96 o 
  -6   2   3    20477.71    19892.88    278.81 o 
  -4   2   3       19.34      -17.80     33.35 o 
  -2   2   3      666.46     1215.59    138.48 o 
   0   2   3      484.83      437.74     99.10 o 
   2   2   3     1975.14     2482.76    129.98 o 
   4   2   3      488.48     2085.53    168.14 o 
   6   2   3     6754.79     7087.25    192.55 o 
   8   2   3     7884.73     7856.64    195.64 o 
  10   2   3     6423.18     6459.50    198.87 o 
  12   2   3     2330.30     2692.28    189.79 o 
  14   2   3     3537.68     3395.79    194.89 o 
  16   2   3     1624.34     1508.87    174.24 o 
  18   2   3      612.34      544.06    135.91 o 
  20   2   3      182.74      155.01    115.94 o 
 -23   3   3      233.67       64.54    156.20 o 
 -21   3   3      840.64      557.40    211.32 o 
 -19   3   3      562.29      837.74    232.73 o 
 -17   3   3        0.18      -17.31    103.82 o 
 -15   3   3     3029.58     3026.86    158.23 o 
 -13   3   3      354.71      535.89     79.54 o 
 -11   3   3      125.67      870.39     78.66 o 
  -9   3   3    37394.57    38855.22    313.23 o 
  -7   3   3    10216.87    10471.40    176.59 o 
  -5   3   3      200.46     1050.39     86.54 o 
  -3   3   3    16570.62    17200.00    315.25 o 
  -1   3   3     6258.95     6847.44    140.53 o 
   1   3   3    22158.41    21908.99    755.12 o 
   3   3   3       16.78      559.83    112.54 o 
   5   3   3      390.18     1919.44    150.11 o 
   7   3   3    16341.27    15658.38    291.01 o 
   9   3   3     4424.67     3995.09    178.66 o 
  11   3   3      479.25      585.64    119.04 o 
  13   3   3        2.71      -20.70    101.96 o 
  15   3   3     2510.82     2430.82    239.91 o 
  17   3   3        2.28      -83.11    110.28 o 
  19   3   3       36.82      -74.23    102.83 o 
 -22   4   3      237.66      215.93    184.69 o 
 -20   4   3     2811.00     3376.18   1383.14 o 
 -18   4   3     8589.09     8495.71    250.98 o 
 -16   4   3     2453.02     2907.82    181.19 o 
 -14   4   3      865.24      956.83    105.70 o 
 -12   4   3     5979.75     6428.68    150.06 o 
 -10   4   3    25269.11    25262.60    266.50 o 
  -8   4   3    19852.25    18910.97    209.67 o 
  -6   4   3      633.53      791.08     63.51 o 
  -4   4   3      646.67     1251.29     79.34 o 
  -2   4   3     9685.73     9849.98    173.41 o 
   0   4   3    15673.49    15177.33    296.26 o 
   2   4   3     4571.75     4337.23    174.40 o 
   4   4   3      511.25      889.69    179.79 o 
   6   4   3     6441.70     6703.45    174.12 o 
   8   4   3    16109.41    15461.56    277.93 o 
  10   4   3     3995.36     3689.49    161.44 o 
  12   4   3        1.56      -75.76    105.62 o 
  14   4   3        7.20      252.85    116.50 o 
  16   4   3     2742.95     2465.50    437.83 o 
  18   4   3     3047.64     3009.59    923.66 o 
 -23   5   3       58.56     -127.35    158.00 o 
 -21   5   3      146.73      200.59    187.82 o 
 -19   5   3      759.57      892.44    196.08 o 
 -17   5   3     5423.35     5673.95    213.75 o 
 -15   5   3    13139.73    13231.02    367.10 o 
 -13   5   3     5391.34     5440.55    153.31 o 
 -11   5   3     5526.34     5665.92    170.77 o 
  -9   5   3     4304.61     4169.03    117.18 o 
  -7   5   3    11402.05    11229.94    179.36 o 
  -5   5   3     6319.39     5433.78    110.34 o 
  -3   5   3      836.39     1102.99     68.90 o 
  -1   5   3       20.49        6.97     45.21 o 
   1   5   3      556.84      884.56    140.62 o 
   3   5   3     3949.10     3864.36    212.13 o 
   5   5   3     5599.62     5214.64    184.47 o 
   7   5   3       61.35      457.87     97.82 o 
   9   5   3     2607.44     3107.03    188.44 o 
  11   5   3     5442.24     5691.93    179.80 o 
  13   5   3     5922.26     6050.76    255.30 o 
  15   5   3     4510.52     4952.76    223.22 o 
  17   5   3        3.78      -52.24    111.04 o 
  19   5   3      300.49      288.33    125.44 o 
 -22   6   3       52.62       53.75    279.49 o 
 -20   6   3        4.22       19.77    150.15 o 
 -18   6   3      118.58      256.86    124.98 o 
 -16   6   3      239.21      210.28    116.88 o 
 -14   6   3        6.16        4.19     99.24 o 
 -12   6   3     1504.95     1890.24    140.43 o 
 -10   6   3      217.76      213.28     70.13 o 
  -8   6   3       38.98      183.02     63.41 o 
  -6   6   3     5259.65     5084.74    119.45 o 
  -4   6   3    19093.70    19417.48    210.11 o 
  -2   6   3    10296.25    10675.31    177.05 o 
   0   6   3     2660.42     2949.20     99.33 o 
   2   6   3     7324.40     7570.57    170.07 o 
   4   6   3     4199.63     3907.34    129.54 o 
   6   6   3      218.90      192.07    118.51 o 
   8   6   3      319.56      361.65    103.47 o 
  10   6   3      535.39      384.43    116.98 o 
  12   6   3      228.92      202.63    117.42 o 
  14   6   3        0.33      -29.99    108.13 o 
  16   6   3     1085.69     1140.79    187.36 o 
  18   6   3        4.60      -77.71    135.93 o 
 -21   7   3      569.50      960.93    367.93 o 
 -19   7   3      491.08      746.23    186.94 o 
 -17   7   3     1268.70     1814.56    216.82 o 
 -15   7   3     7651.51     8068.33    245.99 o 
 -13   7   3     1233.58     1719.02    164.01 o 
 -11   7   3      327.13      570.43    114.80 o 
  -9   7   3     1922.29     3060.89    137.24 o 
  -7   7   3    10970.28    10646.60    177.22 o 
  -5   7   3    46282.62    47065.92    371.07 o 
  -3   7   3     7914.55     7389.78    160.19 o 
  -1   7   3     1651.42     1883.94     98.82 o 
   1   7   3      394.97     1928.19    232.58 o 
   3   7   3     9495.17     8853.55    195.07 o 
   5   7   3    27715.06    26776.83    333.21 o 
   7   7   3     1615.90     1795.05    197.98 o 
   9   7   3      777.20      737.95    131.45 o 
  11   7   3       81.57      140.31    113.97 o 
  13   7   3     2199.87     2686.60    284.10 o 
  15   7   3     1436.33     1463.25    297.21 o 
  17   7   3      117.62      138.28    205.65 o 
 -20   8   3     1203.18     1752.69    240.68 o 
 -18   8   3      816.07      859.45    189.83 o 
 -16   8   3     2273.33     2953.83    253.25 o 
 -14   8   3     1235.83     1699.28    206.88 o 
 -12   8   3     2451.71     3074.65    259.80 o 
 -10   8   3     9068.29     8959.09    263.61 o 
  -8   8   3     1905.27     2250.76    152.94 o 
  -6   8   3     1274.87     1039.46    114.95 o 
  -4   8   3     2060.96     2110.87    184.27 o 
  -2   8   3       42.61      -10.25     47.41 o 
   0   8   3      135.35      122.97     57.97 o 
   2   8   3       93.10      114.23     83.03 o 
   4   8   3     1430.11     1619.90    193.84 o 
   6   8   3     1361.30     1902.31    195.23 o 
   8   8   3     2591.16     3152.90    340.71 o 
  10   8   3     2137.27     2229.34    186.60 o 
  12   8   3        0.33     -156.01    104.01 o 
  14   8   3      828.17      617.21    176.29 o 
  16   8   3      854.64      655.94    324.81 o 
 -19   9   3      929.30     1077.24    210.31 o 
 -17   9   3        7.02      -17.42    143.43 o 
 -15   9   3     1348.39     1512.26    213.09 o 
 -13   9   3      139.28      101.95    130.22 o 
 -11   9   3      314.53      373.77    111.82 o 
  -9   9   3     1653.71     2005.59    161.81 o 
  -7   9   3     6286.15     6350.09    193.36 o 
  -5   9   3     4910.09     4731.57    200.59 o 
  -3   9   3        3.33      -97.38     86.95 o 
  -1   9   3       19.89      -74.02     89.62 o 
   1   9   3       93.83      246.32     98.67 o 
   3   9   3     3076.88     3243.46    308.91 o 
   5   9   3     3826.39     3868.66    252.97 o 
   7   9   3     1477.35     1562.64    196.08 o 
   9   9   3       15.91       31.81    133.84 o 
  11   9   3       50.63       29.62    115.42 o 
  13   9   3        3.70        3.00    117.59 o 
  15   9   3      181.85       94.24    134.96 o 
 -18  10   3     1313.24     1737.25    330.17 o 
 -16  10   3      321.84      433.83    174.07 o 
 -14  10   3      108.41      119.57    149.13 o 
 -12  10   3     1542.62     1840.72    501.32 o 
 -10  10   3     3182.12     3445.36    206.28 o 
  -8  10   3     1303.05     1341.27    173.18 o 
  -6  10   3     1261.18     1329.26    170.56 o 
  -4  10   3     1598.76     2460.73    207.06 o 
  -2  10   3     8467.81     8762.97    269.58 o 
   0  10   3    18024.21    18121.21    325.63 o 
   2  10   3      578.83      800.09    132.89 o 
   4  10   3       43.29       82.83    124.68 o 
   6  10   3       32.95       24.53    125.12 o 
   8  10   3     3097.65     3035.72    236.35 o 
  10  10   3     4204.63     3890.04    246.37 o 
  12  10   3      121.87      -27.23    150.53 o 
  14  10   3      344.65      376.95    173.12 o 
 -17  11   3       51.79      -49.00    194.37 o 
 -15  11   3        2.11     -102.15    175.31 o 
 -13  11   3      482.66      452.21    352.70 o 
 -11  11   3     1155.38     1561.70    411.36 o 
  -9  11   3     2409.74     2305.80    223.44 o 
  -7  11   3     1419.26     1463.63    188.91 o 
  -5  11   3        4.86      -25.25    115.38 o 
  -3  11   3     2089.04     2393.26    267.32 o 
  -1  11   3      921.56     1005.91    169.59 o 
   1  11   3     1846.61     2296.13    316.74 o 
   3  11   3     1026.29      970.06    178.24 o 
   5  11   3       95.83       80.55    126.94 o 
   7  11   3     1404.80      993.11    187.12 o 
   9  11   3       26.60      -52.47    135.65 o 
  11  11   3      582.61      301.74    171.35 o 
  13  11   3       15.24      -15.95    149.85 o 
 -16  12   3        1.00      -84.70    185.36 o 
 -14  12   3       19.61      -93.65    174.61 o 
 -12  12   3     1530.21     1208.65    573.94 o 
 -10  12   3     1070.54     1240.70    573.47 o 
  -8  12   3      200.46       93.69    131.94 o 
  -6  12   3      999.14     1289.83    193.50 o 
  -4  12   3     1821.23     2254.87    227.54 o 
  -2  12   3     4215.12     4486.88    241.82 o 
   0  12   3     3850.64     4126.12    201.60 o 
   2  12   3     1574.24     1592.04    217.70 o 
   4  12   3      270.28       72.98    139.28 o 
   6  12   3       32.19      -12.41    130.79 o 
   8  12   3      261.52      172.80    153.13 o 
  10  12   3      775.01      499.65    164.55 o 
  12  12   3      148.84     -182.16    148.07 o 
 -15  13   3      265.33       -5.26    191.94 o 
 -13  13   3      528.76      446.57    221.68 o 
 -11  13   3      298.74      181.38    193.19 o 
  -9  13   3     1363.37     1069.47    592.01 o 
  -7  13   3     2555.29     2408.13    244.04 o 
  -5  13   3     1071.98     1226.69    197.38 o 
  -3  13   3      628.31      693.21    167.55 o 
  -1  13   3      123.97      -26.11    125.81 o 
   1  13   3     1256.76     1020.20    190.66 o 
   3  13   3     2687.02     2992.71    646.63 o 
   5  13   3      471.16      281.85    153.11 o 
   7  13   3     1043.32      536.73    206.18 o 
   9  13   3      103.05       86.50    150.29 o 
  11  13   3      856.83      432.15    171.92 o 
 -12  14   3       36.13        9.29    190.12 o 
 -10  14   3      187.59      -38.74    197.40 o 
  -8  14   3      812.48      485.51    184.55 o 
  -6  14   3       28.44       49.27    141.37 o 
  -4  14   3      408.35      468.07    239.84 o 
  -2  14   3       79.09        6.48    133.08 o 
   0  14   3      297.50      117.97    176.09 o 
   2  14   3      324.57      183.18    150.31 o 
   4  14   3       34.42      -74.73    132.04 o 
   6  14   3      137.47       39.54    135.64 o 
   8  14   3       11.08      -92.25    136.17 o 
  -9  15   3       50.37     -100.75    166.83 o 
  -7  15   3      185.31      149.74    152.56 o 
  -5  15   3      139.76      178.79    160.78 o 
  -3  15   3      177.06      -24.52    149.55 o 
  -1  15   3        0.86     -116.50    135.49 o 
   1  15   3      544.51      475.12    234.08 o 
   3  15   3      100.96      120.73    181.99 o 
   5  15   3       71.17       46.42    146.20 o 
  -2  16   3      970.63      920.55    417.58 o 
 -24   0   4     1854.56     1205.87    341.71 o 
 -22   0   4     1561.01     1339.19    375.48 o 
 -20   0   4     2295.87     2094.91    418.90 o 
 -18   0   4     8466.51     8213.21    535.28 o 
 -16   0   4     7280.79     7261.58    280.94 o 
 -14   0   4    19437.22    19096.03    379.18 o 
 -12   0   4    12561.01    12632.49    270.62 o 
 -10   0   4    10300.27     9891.75    203.82 o 
  -8   0   4    14846.65    13775.18    425.52 o 
  -6   0   4    20117.28    22123.41    270.53 o 
  -4   0   4       49.17       27.05     48.69 o 
  -2   0   4       17.76       -2.78     73.08 o 
   0   0   4   125456.35   123743.07   1474.37 o 
   2   0   4    77960.58    72701.89   1080.49 o 
   4   0   4     2114.97     1741.81    229.18 o 
   6   0   4    10619.16    10335.12    430.29 o 
   8   0   4     1112.46     1043.69    160.30 o 
  10   0   4    20518.32    20427.05    495.24 o 
  12   0   4    20166.61    21065.23    666.48 o 
  14   0   4     1576.11     1449.15    242.19 o 
  16   0   4       13.88      293.76    175.04 o 
  18   0   4      100.15       11.85    164.28 o 
 -23   1   4      526.62      424.29    205.41 o 
 -21   1   4     1930.60     1555.97    537.73 o 
 -19   1   4     2667.09     2884.05    322.31 o 
 -17   1   4        6.13      -82.44    117.26 o 
 -15   1   4     1176.57     1462.22    179.11 o 
 -13   1   4     3667.76     3432.48    118.04 o 
 -11   1   4     9468.83     9654.28    161.31 o 
  -9   1   4     2584.38     2996.88    110.74 o 
  -7   1   4     2998.35     2741.38     95.71 o 
  -5   1   4      393.24      700.09     61.32 o 
  -3   1   4     3668.25     3150.12     83.88 o 
  -1   1   4     1069.01     1020.61    104.23 o 
   1   1   4       62.38        6.11     70.34 o 
   3   1   4       12.61        4.68     71.94 o 
   5   1   4     8660.65     8810.51    274.78 o 
   7   1   4     9002.01     8869.35    298.73 o 
   9   1   4     2631.68     2864.42    158.54 o 
  11   1   4      859.24     1059.27    144.13 o 
  13   1   4       77.09       48.58    101.99 o 
  15   1   4        6.34      -48.24     98.52 o 
  17   1   4      284.43       65.47    107.58 o 
  19   1   4        0.25       -4.54    110.39 o 
 -24   2   4     1100.65      755.42    654.90 o 
 -22   2   4      622.66      255.55    324.44 o 
 -20   2   4     2262.78     2564.14    968.02 o 
 -18   2   4     3232.04     3242.67    336.09 o 
 -16   2   4     1635.90     1910.78    192.74 o 
 -14   2   4     3771.00     4093.27    151.50 o 
 -12   2   4      247.74      198.06     58.80 o 
 -10   2   4    10100.52    10344.99    215.33 o 
  -8   2   4     8773.43     8232.42    237.54 o 
  -6   2   4      289.11      222.04     59.94 o 
  -4   2   4     6412.03     6368.78    142.46 o 
  -2   2   4     4677.78     4452.21    116.93 o 
   0   2   4     8118.60     6827.68    274.19 o 
   2   2   4    18437.89    17311.75    473.58 o 
   4   2   4     1021.21     1499.75    366.34 o 
   6   2   4     1487.85     1580.91    183.03 o 
   8   2   4       26.72      -34.84     88.75 o 
  10   2   4    10061.68     9959.14    251.71 o 
  12   2   4     1482.05     1764.63    174.12 o 
  14   2   4      906.25      788.34    141.18 o 
  16   2   4        0.29      -67.51    104.54 o 
  18   2   4        2.85     -114.57     98.08 o 
 -23   3   4     1144.16     1227.87    865.61 o 
 -21   3   4     3576.28     3699.85   1626.56 o 
 -19   3   4     8268.47     8758.29    306.52 o 
 -17   3   4     1595.95     2403.56    220.95 o 
 -15   3   4      969.27     1214.43    131.13 o 
 -13   3   4     5213.82     4945.14    126.84 o 
 -11   3   4    10588.09    10440.46    155.81 o 
  -9   3   4     6899.54     6855.51    230.57 o 
  -7   3   4      328.41      292.75     46.70 o 
  -5   3   4    13883.01    13513.79    170.93 o 
  -3   3   4     1092.40     1109.46     73.99 o 
  -1   3   4     4456.65     4103.33    155.46 o 
   1   3   4       22.29        9.74     67.13 o 
   3   3   4    18389.74    17429.06    362.51 o 
   5   3   4    36679.92    34772.95    570.18 o 
   7   3   4    22853.73    22442.37    678.40 o 
   9   3   4    14452.71    14428.19    336.92 o 
  11   3   4      440.49      327.73    174.46 o 
  13   3   4     1862.98     1777.19    175.94 o 
  15   3   4     2316.47     2242.89    350.39 o 
  17   3   4     1294.78     1111.01    414.26 o 
  19   3   4        2.90     -120.47    107.61 o 
 -22   4   4      188.38       97.55    189.87 o 
 -20   4   4       23.21      -43.79    175.62 o 
 -18   4   4     2543.99     2545.58    233.01 o 
 -16   4   4    12031.29    11558.32    265.80 o 
 -14   4   4      794.65      914.78    125.41 o 
 -12   4   4      271.48      384.35     73.53 o 
 -10   4   4     6585.42     6508.72    128.49 o 
  -8   4   4      856.80      951.93     74.98 o 
  -6   4   4     1621.46     1609.44    141.38 o 
  -4   4   4       53.12       73.91     43.77 o 
  -2   4   4     1158.70     1020.06     91.13 o 
   0   4   4      816.19      829.56    118.65 o 
   2   4   4     4384.58     4486.56    191.36 o 
   4   4   4     5403.59     5263.02    222.34 o 
   6   4   4     1318.55     1626.53    302.39 o 
   8   4   4     3779.97     3453.67    219.54 o 
  10   4   4        5.36      -33.50     98.16 o 
  12   4   4      242.81      166.35    127.81 o 
  14   4   4     2040.33     1869.03    349.04 o 
  16   4   4       66.07      -83.68    112.36 o 
  18   4   4        2.67      -53.19    119.75 o 
 -23   5   4      128.14       49.99    186.78 o 
 -21   5   4      343.51      481.31    292.07 o 
 -19   5   4     1109.80     1202.58    247.13 o 
 -17   5   4      430.20      364.38    120.95 o 
 -15   5   4     3516.88     3720.13    181.73 o 
 -13   5   4     6273.76     6189.81    191.04 o 
 -11   5   4       90.98       92.71     57.34 o 
  -9   5   4      618.79      539.54     69.31 o 
  -7   5   4      405.50      357.64     58.95 o 
  -5   5   4    11850.34    11610.88    179.84 o 
  -3   5   4     7571.90     7644.04    145.92 o 
  -1   5   4     5191.00     4967.16    145.27 o 
   1   5   4     5719.01     5774.41    215.84 o 
   3   5   4      157.69      155.06    102.75 o 
   5   5   4     6850.77     6393.81    260.05 o 
   7   5   4     6105.10     6175.55    275.28 o 
   9   5   4        4.52      -23.08    100.21 o 
  11   5   4       87.25      -97.13    144.81 o 
  13   5   4     1403.98     1037.44    180.01 o 
  15   5   4     2882.03     2418.03    243.36 o 
  17   5   4      246.74      167.40    136.26 o 
 -22   6   4        2.83       33.83    194.00 o 
 -20   6   4        1.16     -108.88    144.54 o 
 -18   6   4     2928.16     3368.81    225.55 o 
 -16   6   4    15939.85    16492.16    332.59 o 
 -14   6   4     2253.23     2964.22    190.81 o 
 -12   6   4      221.08      157.85     96.25 o 
 -10   6   4       31.00       27.42     59.25 o 
  -8   6   4     9034.91     8871.53    159.93 o 
  -6   6   4    27655.34    27973.19    297.34 o 
  -4   6   4       80.67       69.72     50.52 o 
  -2   6   4     7781.68     7740.92    161.81 o 
   0   6   4       73.11       15.22     51.88 o 
   2   6   4    14213.88    13442.01    346.90 o 
   4   6   4    22760.12    22466.78    478.72 o 
   6   6   4       12.67      -15.48    110.70 o 
   8   6   4     3214.65     3029.79    222.14 o 
  10   6   4     3578.14     3378.39    249.21 o 
  12   6   4     1925.39     2004.95    218.37 o 
  14   6   4     1068.96      841.16    173.39 o 
  16   6   4       99.89      -27.24    124.06 o 
 -21   7   4      271.71      114.38    219.52 o 
 -19   7   4      357.52       11.73    195.38 o 
 -17   7   4      192.44      171.54    140.55 o 
 -15   7   4      335.27      281.60    128.05 o 
 -13   7   4      419.82      369.36    116.11 o 
 -11   7   4     2510.36     2666.93    122.91 o 
  -9   7   4     1061.93     1336.97    116.31 o 
  -7   7   4      706.14      712.22     82.59 o 
  -5   7   4      812.81      872.68     81.80 o 
  -3   7   4     1732.36     1768.63    106.90 o 
  -1   7   4     2003.57     2009.44    103.24 o 
   1   7   4      444.77      406.45     74.11 o 
   3   7   4     4333.42     3778.22    159.04 o 
   5   7   4      439.83      349.40    143.89 o 
   7   7   4       44.54        0.92    127.85 o 
   9   7   4     2040.63     2051.47    259.80 o 
  11   7   4      741.47      562.81    195.87 o 
  13   7   4       90.44       75.86    135.15 o 
  15   7   4       41.13      -77.42    309.61 o 
  17   7   4       40.86       22.61    136.00 o 
 -20   8   4      188.25      235.40    223.09 o 
 -18   8   4      635.27      641.61    174.01 o 
 -16   8   4     2925.35     3425.15    241.56 o 
 -14   8   4      206.22        9.59    128.58 o 
 -12   8   4     2930.67     3197.97    281.03 o 
 -10   8   4     3751.76     3496.96    152.31 o 
  -8   8   4     6454.00     6453.42    183.37 o 
  -6   8   4    21514.47    21793.63    261.41 o 
  -4   8   4     1580.74     1896.71    101.70 o 
  -2   8   4        3.02      -17.63     62.23 o 
   0   8   4       20.89      -76.27     59.50 o 
   2   8   4     2648.45     2600.13    150.12 o 
   4   8   4     5896.12     5790.06    276.31 o 
   6   8   4      244.69      261.93    151.07 o 
   8   8   4      842.28      797.84    206.58 o 
  10   8   4      359.99      460.27    204.29 o 
  12   8   4      687.06      589.51    210.26 o 
  14   8   4      168.99      -50.08    167.20 o 
  16   8   4      929.20      362.90    284.65 o 
 -19   9   4      930.87     1166.68    398.91 o 
 -17   9   4      297.87      310.76    160.71 o 
 -15   9   4      135.89     -141.98    124.79 o 
 -13   9   4     1431.53     1554.45    200.68 o 
 -11   9   4     1900.19     2529.60    223.98 o 
  -9   9   4      563.32      725.34    118.23 o 
  -7   9   4     1554.02     1815.92    148.03 o 
  -5   9   4     1202.46     1303.11    156.65 o 
  -3   9   4     4081.59     3954.56    184.61 o 
  -1   9   4     8990.55     9191.67    260.08 o 
   1   9   4      299.37      431.18    195.72 o 
   3   9   4     2684.63     3166.73    192.39 o 
   5   9   4     2329.04     2793.72    281.59 o 
   7   9   4     7001.51     6922.65    330.10 o 
   9   9   4     2656.71     2145.93    274.67 o 
  11   9   4      107.59       10.38    240.10 o 
  13   9   4     1499.60      805.96    220.88 o 
  15   9   4      272.93      203.58    194.83 o 
 -18  10   4      904.55      777.81    201.76 o 
 -16  10   4       46.49       25.62    149.85 o 
 -14  10   4      325.07      243.82    148.71 o 
 -12  10   4     3841.34     3648.04    477.42 o 
 -10  10   4      129.24      106.64    164.97 o 
  -8  10   4     2985.27     3336.87    238.80 o 
  -6  10   4       27.11       34.64    104.09 o 
  -4  10   4      560.69      436.18    134.96 o 
  -2  10   4     3908.41     3833.22    196.28 o 
   0  10   4       38.87       87.65    113.33 o 
   2  10   4      657.78      614.83    141.53 o 
   4  10   4     1693.97     1722.35    247.48 o 
   6  10   4      138.20        4.89    147.45 o 
   8  10   4     3675.34     3102.13    629.88 o 
  10  10   4      117.66      155.63    171.03 o 
  12  10   4       13.64     -167.55    160.41 o 
  14  10   4      553.23      168.09    186.44 o 
 -17  11   4        0.82      -27.76    188.04 o 
 -15  11   4       54.33     -159.86    246.79 o 
 -13  11   4     4799.26     5201.41    328.26 o 
 -11  11   4     4031.92     4806.01    308.49 o 
  -9  11   4       26.03     -135.26    148.92 o 
  -7  11   4       35.49       71.99    116.72 o 
  -5  11   4     1385.37     1730.74    199.95 o 
  -3  11   4     8412.06     8989.85    291.95 o 
  -1  11   4     1889.49     2380.57    240.71 o 
   1  11   4     1994.32     2522.39    217.82 o 
   3  11   4      611.34      277.01    167.43 o 
   5  11   4      317.43      312.98    196.81 o 
   7  11   4      232.65      206.65    178.93 o 
   9  11   4       22.89     -102.16    153.55 o 
  11  11   4       76.43        1.57    164.85 o 
  13  11   4     1121.15      756.85    297.03 o 
 -16  12   4      205.59       -4.70    376.40 o 
 -14  12   4     1251.11     1035.84    780.34 o 
 -12  12   4      380.59      165.22    219.78 o 
 -10  12   4     2340.92     2575.22    835.88 o 
  -8  12   4      276.76      284.72    133.57 o 
  -6  12   4     3069.61     3155.10    212.72 o 
  -4  12   4     2000.53     2266.71    225.82 o 
  -2  12   4       72.61       47.67    122.89 o 
   0  12   4      803.96      894.79    172.02 o 
   2  12   4     1727.56     1354.52    243.29 o 
   4  12   4     1471.41      838.81    212.01 o 
   6  12   4        0.82      -98.00    151.28 o 
   8  12   4      199.68       58.50    163.43 o 
  10  12   4      381.38      402.19    213.87 o 
 -15  13   4       21.94     -171.61    173.70 o 
 -13  13   4       62.28     -159.10    173.40 o 
 -11  13   4      153.37       52.67    176.27 o 
  -9  13   4      554.36      407.59    276.31 o 
  -7  13   4      141.24       45.78    137.62 o 
  -5  13   4      365.80      149.90    146.08 o 
  -3  13   4       78.15      -56.88    122.89 o 
  -1  13   4      928.68     1164.04    190.17 o 
   1  13   4        4.07       96.88    166.60 o 
   3  13   4      459.85      231.89    178.48 o 
   5  13   4       32.39      -73.26    145.79 o 
   7  13   4       10.40     -129.34    155.57 o 
   9  13   4      264.29      175.24    188.11 o 
 -12  14   4        9.94     -212.22    164.08 o 
 -10  14   4      472.41      194.94    191.25 o 
  -8  14   4     2004.30     2092.33   1108.89 o 
  -6  14   4      332.78      403.33    167.68 o 
  -4  14   4       22.60       43.62    137.10 o 
  -2  14   4        0.38      -63.17    135.05 o 
   0  14   4      686.92      382.82    223.35 o 
   2  14   4      546.65      190.16    199.76 o 
   4  14   4      166.05      252.10    196.48 o 
   6  14   4       69.74      -36.07    168.31 o 
  -9  15   4      132.41     -121.30    171.50 o 
  -7  15   4       45.79      -79.36    240.03 o 
  -5  15   4      484.23      572.39    185.92 o 
  -3  15   4      910.07      685.16    188.54 o 
  -1  15   4      234.46      121.97    179.32 o 
   1  15   4      862.99      508.28    219.69 o 
   3  15   4        7.41      -75.08    165.00 o 
 -23   1   5     1307.10      806.22    264.93 o 
 -21   1   5     2068.13     1531.86    386.73 o 
 -19   1   5     7206.95     6966.14    368.97 o 
 -17   1   5     2352.88     2456.10    212.79 o 
 -15   1   5     2300.47     2559.80    267.18 o 
 -13   1   5     5068.84     4806.57    198.24 o 
 -11   1   5     7230.85     7153.46    264.34 o 
  -9   1   5     8148.93     7652.12    231.74 o 
  -7   1   5     4711.62     4754.18    126.97 o 
  -5   1   5      578.49      646.03     80.99 o 
  -3   1   5       57.26       28.63     45.37 o 
  -1   1   5    78117.02    74427.01    746.61 o 
   1   1   5    45419.75    43136.74    574.95 o 
   3   1   5     1294.37     1798.12    180.76 o 
   5   1   5      265.79      113.67    107.50 o 
   7   1   5      618.76      631.30    154.30 o 
   9   1   5    14158.10    14306.43    429.89 o 
  11   1   5     5240.60     5264.46    293.64 o 
  13   1   5     1345.61     1055.45    221.90 o 
  15   1   5       47.60      -77.51    148.03 o 
  17   1   5       27.82      -16.36    151.64 o 
 -24   2   5     1717.18     1202.66    769.75 o 
 -22   2   5     3223.17     2560.92   1080.22 o 
 -20   2   5     3641.67     3589.51    954.71 o 
 -18   2   5       65.53      133.24    137.87 o 
 -16   2   5      222.52      144.48    119.99 o 
 -14   2   5     1906.95     1842.17    169.76 o 
 -12   2   5     1731.27     1762.92    194.46 o 
 -10   2   5     3019.68     2671.89    119.87 o 
  -8   2   5     4454.01     4746.91    140.31 o 
  -6   2   5    19812.00    18845.42    368.86 o 
  -4   2   5     3161.50     2826.76     91.25 o 
  -2   2   5    14402.54    13984.93    491.12 o 
   0   2   5      715.47      761.49    119.74 o 
   2   2   5    35575.92    35369.40    538.16 o 
   4   2   5    23458.17    22284.14    453.07 o 
   6   2   5    18657.15    17256.40    863.36 o 
   8   2   5     5789.00     5536.59    275.07 o 
  10   2   5      244.20       28.25    143.00 o 
  12   2   5       24.23      -67.64    146.83 o 
  14   2   5      763.58      679.88    205.70 o 
  16   2   5      284.75      203.52    173.71 o 
  18   2   5       41.42        2.29    177.21 o 
 -23   3   5      125.11       56.94    177.29 o 
 -21   3   5     2245.09     1877.70    498.47 o 
 -19   3   5      594.22      742.18    167.68 o 
 -17   3   5     2372.56     2591.59    224.52 o 
 -15   3   5     2046.71     2183.80    163.91 o 
 -13   3   5     1302.57     1816.57    195.03 o 
 -11   3   5     5230.19     4707.89    162.15 o 
  -9   3   5     2829.69     2448.64    119.82 o 
  -7   3   5      404.37      459.96     80.28 o 
  -5   3   5     6392.40     6730.92    130.60 o 
  -3   3   5    17590.00    17605.74    254.10 o 
  -1   3   5     1228.11     1881.48    155.35 o 
   1   3   5       58.66       42.19     77.74 o 
   3   3   5     6043.90     6071.43    329.93 o 
   5   3   5     1995.75     1853.01    203.76 o 
   7   3   5      144.97       45.21    119.66 o 
   9   3   5       78.79       94.93    141.86 o 
  11   3   5       28.28      -30.89    145.89 o 
  13   3   5        1.49      -43.58    196.34 o 
  15   3   5      880.34      365.61    184.33 o 
  17   3   5        6.41     -138.75    152.15 o 
 -24   4   5      688.62      545.22    286.64 o 
 -22   4   5     2833.88     3104.56    503.77 o 
 -20   4   5     1564.71     1622.80    327.66 o 
 -18   4   5       15.00      -17.81    132.28 o 
 -16   4   5     2974.64     3501.11    182.08 o 
 -14   4   5     9773.43     9745.41    230.52 o 
 -12   4   5     2663.64     2567.45    183.75 o 
 -10   4   5      251.25      359.71     91.72 o 
  -8   4   5      142.08      144.84     50.67 o 
  -6   4   5     4352.47     3993.90    109.62 o 
  -4   4   5    46990.70    47399.65    403.99 o 
  -2   4   5     8780.74     7888.99    183.01 o 
   0   4   5      839.15     1005.46    136.78 o 
   2   4   5      434.17      313.14    107.17 o 
   4   4   5    21132.25    21323.79    459.68 o 
   6   4   5    21821.67    21712.47    694.68 o 
   8   4   5      989.20     1133.44    303.32 o 
  10   4   5      844.89      886.64    204.84 o 
  12   4   5     1615.14     2158.43    628.29 o 
  14   4   5     1383.76     1240.29    255.99 o 
  16   4   5      168.59      161.91    177.44 o 
 -23   5   5        2.90     -252.37    168.25 o 
 -21   5   5      154.31       32.90    159.03 o 
 -19   5   5      955.39     1146.50    195.12 o 
 -17   5   5     4786.04     5058.04    240.72 o 
 -15   5   5     2186.27     2682.72    168.17 o 
 -13   5   5       38.90     -117.07     78.05 o 
 -11   5   5       56.45       25.13     76.30 o 
  -9   5   5       23.05        0.91     48.17 o 
  -7   5   5     6572.72     6637.07    145.38 o 
  -5   5   5      646.87      727.81     81.27 o 
  -3   5   5    26751.76    27113.77    354.18 o 
  -1   5   5    11457.61    11257.49    279.12 o 
   1   5   5     9583.93     8894.47    281.07 o 
   3   5   5    19499.84    18665.87    428.79 o 
   5   5   5        0.50     -144.18     98.78 o 
   7   5   5     9138.88     8984.75    428.30 o 
   9   5   5       31.57     -177.41    185.75 o 
  11   5   5      287.84      140.15    149.76 o 
  13   5   5     2015.57     1667.81    629.74 o 
  15   5   5       38.42       53.48    172.51 o 
  17   5   5     1353.33      901.87    428.10 o 
 -22   6   5       56.84     -130.16    184.86 o 
 -20   6   5        5.93      -71.89    149.37 o 
 -18   6   5      410.08      342.52    158.66 o 
 -16   6   5     4113.17     4370.87    253.62 o 
 -14   6   5       96.37       79.65    101.65 o 
 -12   6   5     1726.07     2055.32    154.94 o 
 -10   6   5     3616.08     3523.67    114.11 o 
  -8   6   5      131.40       90.97     59.00 o 
  -6   6   5     1036.17     1255.33     93.23 o 
  -4   6   5      824.95      746.44     83.13 o 
  -2   6   5      806.76     1118.76    116.17 o 
   0   6   5     1231.82     1295.23    231.43 o 
   2   6   5      379.26      284.63    120.76 o 
   4   6   5      164.09      248.02    131.91 o 
   6   6   5      710.16      726.77    178.84 o 
   8   6   5     2796.07     3262.20    305.21 o 
  10   6   5      359.63      371.66    184.10 o 
  12   6   5      995.14      708.40    200.57 o 
  14   6   5      507.68      355.38    181.20 o 
  16   6   5      534.66      227.47    192.10 o 
 -21   7   5       91.99      -60.15    191.86 o 
 -19   7   5     2902.59     3365.71    357.79 o 
 -17   7   5     7031.07     7264.21    280.45 o 
 -15   7   5     2057.35     2653.65    195.69 o 
 -13   7   5     2556.13     2877.05    174.15 o 
 -11   7   5     1888.13     2276.19    209.56 o 
  -9   7   5     4646.89     4769.32    134.23 o 
  -7   7   5    14786.04    14340.49    212.46 o 
  -5   7   5     2747.88     2465.88    102.91 o 
  -3   7   5      205.67      107.29     58.57 o 
  -1   7   5     1682.28     1725.29    122.04 o 
   1   7   5     3832.54     3665.57    164.51 o 
   3   7   5     2741.70     2640.64    156.28 o 
   5   7   5       33.72      -18.17    123.66 o 
   7   7   5    10429.41    10418.52    386.08 o 
   9   7   5     5433.50     5296.40    302.34 o 
  11   7   5       20.67      -38.64    153.76 o 
  13   7   5       75.17      224.68    245.60 o 
  15   7   5      862.04      419.14    196.72 o 
 -20   8   5      124.22      111.58    212.32 o 
 -18   8   5      120.36        3.67    143.31 o 
 -16   8   5        7.39     -139.92    122.63 o 
 -14   8   5       14.74      -82.57    119.64 o 
 -12   8   5     1516.15     1919.93    201.46 o 
 -10   8   5        6.72     -146.12    100.81 o 
  -8   8   5     4937.13     4601.18    161.30 o 
  -6   8   5     1645.03     1821.32    161.10 o 
  -4   8   5     8974.43     9105.56    173.86 o 
  -2   8   5     7622.37     7477.15    184.36 o 
   0   8   5      867.05      972.14    106.16 o 
   2   8   5     4033.02     3970.32    179.13 o 
   4   8   5     3164.61     3233.23    228.45 o 
   6   8   5     2941.96     2971.57    317.42 o 
   8   8   5     3794.21     3715.62    293.37 o 
  10   8   5      125.63      -53.19    160.83 o 
  12   8   5      247.63       84.38    180.91 o 
  14   8   5        6.68     -239.37    206.01 o 
 -19   9   5       51.55     -238.46    180.29 o 
 -17   9   5      794.37      889.21    193.03 o 
 -15   9   5       67.09      -58.78    124.50 o 
 -13   9   5     3711.71     3582.88    236.66 o 
 -11   9   5       49.98      -31.50    121.94 o 
  -9   9   5     1261.80     1882.80    251.50 o 
  -7   9   5     9512.62     9534.56    228.30 o 
  -5   9   5     3577.98     3383.32    201.14 o 
  -3   9   5      609.27      752.79    138.91 o 
  -1   9   5      313.53      403.13    123.84 o 
   1   9   5      531.58      303.48    140.82 o 
   3   9   5      849.21      792.60    189.81 o 
   5   9   5     1000.30     1039.03    218.56 o 
   7   9   5     1866.63     1822.74    267.62 o 
   9   9   5       76.20     -165.05    143.06 o 
  11   9   5       32.27     -226.20    150.80 o 
  13   9   5      149.42       17.98    182.82 o 
 -18  10   5      272.97      151.43    164.41 o 
 -16  10   5      683.74      644.27    236.19 o 
 -14  10   5     3282.11     2987.71    394.08 o 
 -12  10   5     7488.75     8015.71    364.06 o 
 -10  10   5        4.40     -136.69    141.83 o 
  -8  10   5      715.11      841.52    156.82 o 
  -6  10   5      995.01     1352.96    173.25 o 
  -4  10   5     4846.52     4585.68    211.62 o 
  -2  10   5     5398.22     5125.03    221.39 o 
   0  10   5      697.92      621.17    175.93 o 
   2  10   5      593.17      519.40    179.81 o 
   4  10   5     2981.97     2767.31    298.56 o 
   6  10   5     1348.17     1474.14    243.98 o 
   8  10   5      111.12     -130.19    158.53 o 
  10  10   5      378.53      198.91    181.63 o 
  12  10   5     2034.60      986.80    327.22 o 
 -17  11   5       28.23        5.23    187.60 o 
 -15  11   5      823.70      427.60    201.51 o 
 -13  11   5       98.14      -48.10    166.87 o 
 -11  11   5      311.52      177.64    178.73 o 
  -9  11   5      579.15      810.84    219.50 o 
  -7  11   5      421.79      391.92    140.23 o 
  -5  11   5      740.04      526.39    149.33 o 
  -3  11   5       19.82      -60.26    106.97 o 
  -1  11   5     1443.19     1869.90    202.09 o 
   1  11   5      362.39      303.43    163.39 o 
   3  11   5      190.18      196.55    164.38 o 
   5  11   5        6.66      -71.75    144.32 o 
   7  11   5       45.06      -51.07    151.33 o 
   9  11   5      856.33      731.26    226.19 o 
  11  11   5      109.63       -6.14    190.31 o 
 -16  12   5      200.45      237.11    218.72 o 
 -14  12   5     1061.42      691.20    482.78 o 
 -12  12   5     1196.60     1319.96    639.28 o 
 -10  12   5      376.46      292.09    247.65 o 
  -8  12   5      251.47       94.78    183.98 o 
  -6  12   5       75.61       -5.71    119.99 o 
  -4  12   5       16.33      -21.52    117.02 o 
  -2  12   5     1212.75     1599.17    198.38 o 
   0  12   5       35.70     -126.30    114.06 o 
   2  12   5      610.43      396.07    183.93 o 
   4  12   5      197.41       30.76    155.60 o 
   6  12   5       42.02       10.51    168.40 o 
   8  12   5        0.62      -75.49    166.62 o 
  10  12   5      939.15      434.20    214.39 o 
 -15  13   5        3.77     -222.40    160.70 o 
 -13  13   5        2.46     -207.72    155.06 o 
 -11  13   5     1356.25     1239.62    606.24 o 
  -9  13   5     4562.74     5263.28    477.02 o 
  -7  13   5      805.51      977.75    247.61 o 
  -5  13   5      664.68      597.39    173.46 o 
  -3  13   5      102.01       17.49    129.38 o 
  -1  13   5     1117.59     1190.35    236.48 o 
   1  13   5     1574.59     1466.39    592.47 o 
   3  13   5      167.07      189.81    178.71 o 
   5  13   5      377.75      380.76    198.51 o 
   7  13   5      358.14      361.37    201.95 o 
 -12  14   5      148.93      -47.47    171.50 o 
 -10  14   5        1.11      -86.25    170.09 o 
  -8  14   5       32.75      -25.44    186.46 o 
  -6  14   5      316.92      174.03    215.66 o 
  -4  14   5      536.70      386.62    163.97 o 
  -2  14   5       28.76     -117.95    135.22 o 
   0  14   5       69.13      -77.76    158.83 o 
   2  14   5       88.28       15.68    162.53 o 
   4  14   5       81.06       -2.56    180.22 o 
   6  14   5      207.99      322.92    215.56 o 
  -7  15   5        2.53     -228.73    196.03 o 
  -5  15   5       36.38     -238.93    207.53 o 
  -3  15   5        7.01      -99.51    144.07 o 
  -1  15   5      421.13      423.80    217.47 o 
   1  15   5      762.36      673.45    285.05 o 
 -24   0   6     1127.47      450.54    284.78 o 
 -22   0   6     2338.98     1479.93    371.50 o 
 -20   0   6     3747.43     2769.33    455.71 o 
 -18   0   6     1026.82     1595.38    378.12 o 
 -16   0   6       10.25       29.13    212.89 o 
 -14   0   6       22.01     -107.11    191.71 o 
 -12   0   6    17332.75    16505.72    578.04 o 
 -10   0   6     6514.68     5893.09    337.08 o 
  -8   0   6     5102.09     6700.68    256.78 o 
  -6   0   6     4570.23     6550.56    180.04 o 
  -4   0   6    51519.18    51947.38    595.78 o 
  -2   0   6    82766.63    81062.05   1151.32 o 
   0   0   6    68843.48    68184.25   1104.85 o 
   2   0   6    14124.98    14515.27    499.80 o 
   4   0   6     2416.97     3093.84    275.25 o 
   6   0   6     1714.43     1735.45    316.29 o 
   8   0   6     2167.38     2595.37    384.61 o 
  10   0   6      159.06      199.12    237.12 o 
  12   0   6      350.02      450.28    264.79 o 
  14   0   6     1235.64     1408.70    384.21 o 
  16   0   6      431.84      230.24    266.38 o 
 -25   1   6      895.12      583.06    338.21 o 
 -23   1   6     1702.35     1172.57    402.42 o 
 -21   1   6      155.77      162.38    200.36 o 
 -19   1   6     2044.55     2082.09    305.20 o 
 -17   1   6      516.14      649.46    293.46 o 
 -15   1   6     3345.31     3477.82    291.12 o 
 -13   1   6       15.84      162.13    140.67 o 
 -11   1   6     1923.23     2251.21    104.02 o 
  -9   1   6     1060.66     1078.79     85.41 o 
  -7   1   6      334.09      368.67     56.68 o 
  -5   1   6     9434.42     9091.79    155.02 o 
  -3   1   6       76.46      180.00     61.87 o 
  -1   1   6     5609.48     6152.65    207.60 o 
   1   1   6     1353.51     1547.00    178.74 o 
   3   1   6     3933.54     3300.85    216.60 o 
   5   1   6     5014.59     4864.59    310.01 o 
   7   1   6       58.36      -13.65    133.06 o 
   9   1   6        3.80        7.87    143.28 o 
  11   1   6      537.63      462.37    185.99 o 
  13   1   6      712.23      346.34    193.15 o 
  15   1   6        0.72      -16.97    164.66 o 
  17   1   6      307.10      -59.57    171.04 o 
 -24   2   6      149.59     -168.47    171.06 o 
 -22   2   6      670.18      518.85    214.64 o 
 -20   2   6     2445.00     2207.49    386.86 o 
 -18   2   6      111.86      110.06    138.22 o 
 -16   2   6      313.79      598.51    205.60 o 
 -14   2   6     1106.91     1323.26    208.26 o 
 -12   2   6     4863.76     4256.64    282.83 o 
 -10   2   6    14886.03    14489.90    252.06 o 
  -8   2   6     1975.64     2226.29    109.77 o 
  -6   2   6     1719.10     2462.97    122.68 o 
  -4   2   6      898.57     1170.43     89.41 o 
  -2   2   6    25271.86    23549.65    425.19 o 
   0   2   6    17395.04    16787.02    357.34 o 
   2   2   6     3776.67     4383.12    208.02 o 
   4   2   6     2184.04     2446.28    229.36 o 
   6   2   6       10.73      -87.14    111.53 o 
   8   2   6     5176.73     4821.10    274.75 o 
  10   2   6     3130.21     3291.95    325.06 o 
  12   2   6     1438.33     1755.54    270.47 o 
  14   2   6      764.20      744.49    217.78 o 
  16   2   6       17.34      -69.71    167.42 o 
 -23   3   6     2487.26     2495.41    489.87 o 
 -21   3   6      981.73      776.48    332.31 o 
 -19   3   6        0.42      -85.25    126.18 o 
 -17   3   6     3062.25     3247.35    243.28 o 
 -15   3   6     1950.31     2770.54    278.14 o 
 -13   3   6      232.88      636.43    108.34 o 
 -11   3   6      155.39      583.44     97.67 o 
  -9   3   6     7907.40     7719.50    193.08 o 
  -7   3   6    30306.81    29225.65    289.61 o 
  -5   3   6    41002.71    40888.96    374.18 o 
  -3   3   6    10895.21    12592.90    234.82 o 
  -1   3   6      348.24      649.27    174.63 o 
   1   3   6    15668.86    15046.71    356.45 o 
   3   3   6    20067.22    18319.30    538.65 o 
   5   3   6    10909.19    10861.90    355.17 o 
   7   3   6        0.52     -147.86    117.03 o 
   9   3   6      462.47      540.66    184.18 o 
  11   3   6      314.97       12.60    150.82 o 
  13   3   6      378.68      333.00    194.44 o 
  15   3   6       18.48      -54.99    158.00 o 
 -24   4   6        2.84      -74.87    184.96 o 
 -22   4   6      632.10      383.27    210.58 o 
 -20   4   6       75.88       30.37    142.53 o 
 -18   4   6      555.18      745.73    168.31 o 
 -16   4   6      963.18      971.40    173.11 o 
 -14   4   6      296.83      458.30    106.50 o 
 -12   4   6       37.85      -68.16     75.79 o 
 -10   4   6     5466.29     5520.84    178.60 o 
  -8   4   6      413.35      437.02     63.96 o 
  -6   4   6     3336.62     3508.26    111.32 o 
  -4   4   6    30873.26    32431.92    354.28 o 
  -2   4   6     6283.35     5764.46    172.82 o 
   0   4   6      436.99      236.32    106.09 o 
   2   4   6    10785.03    10471.50    321.90 o 
   4   4   6      657.87      597.64    152.27 o 
   6   4   6     1955.18     1796.18    300.94 o 
   8   4   6      227.08       66.75    143.42 o 
  10   4   6      952.44      993.87    217.01 o 
  12   4   6      126.58       51.79    159.85 o 
  14   4   6       31.10      -87.24    160.80 o 
  16   4   6      992.97      687.75    233.13 o 
 -23   5   6       23.86     -173.59    189.11 o 
 -21   5   6       71.04       66.90    149.14 o 
 -19   5   6      809.58      825.64    186.74 o 
 -17   5   6     5293.25     5494.13    250.45 o 
 -15   5   6     3992.38     4050.99    175.89 o 
 -13   5   6     3144.74     3092.62    151.88 o 
 -11   5   6     1816.13     2589.22    159.42 o 
  -9   5   6        6.78       73.22     58.72 o 
  -7   5   6    18770.74    18546.28    251.42 o 
  -5   5   6     9173.11     8838.92    182.19 o 
  -3   5   6      398.98      896.34    109.38 o 
  -1   5   6      552.33     1178.98    155.84 o 
   1   5   6     2850.41     2569.96    179.03 o 
   3   5   6     7092.74     6636.87    332.84 o 
   5   5   6      511.74      464.66    159.59 o 
   7   5   6       48.56      173.31    223.88 o 
   9   5   6     2398.60     2764.06    423.60 o 
  11   5   6     1139.90      791.67    213.82 o 
  13   5   6      674.54      341.46    195.94 o 
  15   5   6      228.39      329.68    199.48 o 
 -22   6   6      100.15       44.60    167.11 o 
 -20   6   6      158.10      144.64    154.33 o 
 -18   6   6     4851.76     5103.14    251.22 o 
 -16   6   6      914.43     1268.96    198.11 o 
 -14   6   6     5749.27     5853.64    199.33 o 
 -12   6   6      791.52      737.29    118.48 o 
 -10   6   6     1450.33     1753.78    143.74 o 
  -8   6   6     5695.20     5689.72    150.01 o 
  -6   6   6      261.03      795.15     91.32 o 
  -4   6   6    16230.06    15479.13    244.60 o 
  -2   6   6    21035.29    20227.47    335.98 o 
   0   6   6     6632.67     6402.92    260.87 o 
   2   6   6     3554.72     2922.03    203.62 o 
   4   6   6     1332.77     1509.08    216.59 o 
   6   6   6     8520.10     8789.41    356.29 o 
   8   6   6     1667.73     2099.67    389.11 o 
  10   6   6      327.44      228.93    158.66 o 
  12   6   6       19.02      -58.82    197.73 o 
  14   6   6      438.33      186.28    185.21 o 
 -21   7   6      218.27      -13.78    196.67 o 
 -19   7   6      406.48      200.78    191.38 o 
 -17   7   6     1104.51     1402.88    204.96 o 
 -15   7   6      690.69      702.35    135.69 o 
 -13   7   6        0.97      -47.69     96.91 o 
 -11   7   6      119.72      149.19     96.05 o 
  -9   7   6      463.91      493.74    113.90 o 
  -7   7   6      284.91      156.06     70.27 o 
  -5   7   6      427.98      419.27     84.65 o 
  -3   7   6      127.75       46.73     80.58 o 
  -1   7   6        8.62     -109.97     73.32 o 
   1   7   6      498.85      340.81    158.74 o 
   3   7   6      466.30      531.10    173.11 o 
   5   7   6      699.00      809.98    199.31 o 
   7   7   6       41.68      -60.18    146.71 o 
   9   7   6        7.78      -13.61    149.44 o 
  11   7   6        9.04      -73.35    234.61 o 
  13   7   6        1.33     -107.01    152.18 o 
 -20   8   6     1355.08     1511.53    579.04 o 
 -18   8   6     3635.36     3306.79    478.81 o 
 -16   8   6       54.09       18.77    129.31 o 
 -14   8   6     1066.74     1698.65    197.59 o 
 -12   8   6       84.66       76.68    126.18 o 
 -10   8   6     6702.20     6729.72    287.50 o 
  -8   8   6     8907.51     8808.00    185.12 o 
  -6   8   6      737.09      715.54     96.47 o 
  -4   8   6     1285.12     1628.95    114.56 o 
  -2   8   6      600.32      616.03    123.72 o 
   0   8   6      212.79      327.37     89.06 o 
   2   8   6       46.89       69.66    103.62 o 
   4   8   6     2094.63     2088.06    331.32 o 
   6   8   6    10138.47    10006.54    399.42 o 
   8   8   6     1961.75     1740.23    272.68 o 
  10   8   6       30.50      -23.93    163.08 o 
  12   8   6       45.72      -43.96    240.43 o 
 -19   9   6      595.84      468.63    241.83 o 
 -17   9   6      830.85      925.63    194.06 o 
 -15   9   6     2615.10     3096.21    422.13 o 
 -13   9   6     5755.08     5857.16    253.70 o 
 -11   9   6        6.32     -115.53    112.98 o 
  -9   9   6     2819.95     3293.49    233.92 o 
  -7   9   6     3549.14     3592.10    294.67 o 
  -5   9   6     4432.37     4650.12    206.70 o 
  -3   9   6     5985.11     6036.44    227.06 o 
  -1   9   6       12.03       -4.24    102.45 o 
   1   9   6     4971.48     5225.51    215.55 o 
   3   9   6     1376.75     1450.16    314.11 o 
   5   9   6       92.12      233.51    176.38 o 
   7   9   6      934.27     1221.26    240.09 o 
   9   9   6      697.92      664.67    220.15 o 
  11   9   6     1588.86     1012.73    243.08 o 
  13   9   6      165.43     -298.02    212.63 o 
 -18  10   6       37.48     -150.27    192.38 o 
 -16  10   6       71.34      129.81    206.07 o 
 -14  10   6     1669.75     1664.48    518.80 o 
 -12  10   6     1807.66     1927.94    449.68 o 
 -10  10   6      116.89      115.95    162.55 o 
  -8  10   6     2276.39     2662.73    441.41 o 
  -6  10   6     1039.55     1013.21    162.53 o 
  -4  10   6      198.92      234.53    121.89 o 
  -2  10   6      601.18      660.73    147.41 o 
   0  10   6      121.97      104.71    114.03 o 
   2  10   6      457.58      221.03    157.32 o 
   4  10   6      234.17       13.77    159.21 o 
   6  10   6       17.35     -158.06    152.06 o 
   8  10   6       43.15     -176.72    167.84 o 
  10  10   6      113.68       72.54    189.09 o 
 -17  11   6     1102.00     1021.31    646.56 o 
 -15  11   6     1527.81     1278.93    303.25 o 
 -13  11   6     1486.02     1657.27    899.96 o 
 -11  11   6     1225.03     1636.20    932.07 o 
  -9  11   6       41.49      170.70    165.57 o 
  -7  11   6      583.94      893.00    259.70 o 
  -5  11   6      398.97      415.17    141.05 o 
  -3  11   6     1606.13     2015.40    208.19 o 
  -1  11   6      403.87      292.16    132.20 o 
   1  11   6     4171.37     4144.40    272.83 o 
   3  11   6     2133.26     1793.93    540.04 o 
   5  11   6       31.75      105.91    169.54 o 
   7  11   6      151.38       53.90    175.06 o 
   9  11   6      513.32      386.93    209.88 o 
 -16  12   6        6.69      -44.53    162.80 o 
 -14  12   6       28.36      -46.01    171.38 o 
 -12  12   6      760.84      593.92    205.49 o 
 -10  12   6     4517.40     5318.36    463.78 o 
  -8  12   6      469.09      376.03    197.70 o 
  -6  12   6       19.91      135.17    183.90 o 
  -4  12   6        3.11     -124.60    114.27 o 
  -2  12   6      366.45      432.30    180.80 o 
   0  12   6     1136.47      748.12    215.77 o 
   2  12   6      131.79      304.28    180.74 o 
   4  12   6      365.28      228.23    178.78 o 
   6  12   6      616.80      499.30    216.47 o 
   8  12   6     1036.00      732.11    249.20 o 
 -13  13   6      112.69      -13.18    162.77 o 
 -11  13   6        0.73       20.80    173.68 o 
  -9  13   6     1021.21      966.71    286.64 o 
  -7  13   6        7.49     -121.15    175.02 o 
  -5  13   6       32.16       10.88    135.60 o 
  -3  13   6       84.73      -45.72    134.84 o 
  -1  13   6       88.88      -46.16    157.89 o 
   1  13   6      287.55      123.81    177.37 o 
   3  13   6        8.81       -6.32    261.81 o 
   5  13   6      125.54      -53.81    173.01 o 
 -10  14   6     1801.42     1808.38   1269.55 o 
  -8  14   6      805.95      567.62    230.65 o 
  -6  14   6      325.87      287.53    220.01 o 
  -4  14   6       41.83       -3.15    140.62 o 
  -2  14   6      924.26      503.27    216.19 o 
   0  14   6     1683.22     1614.92    554.14 o 
   2  14   6      157.07      347.75    202.96 o 
   4  14   6      690.25      435.54    211.97 o 
  -5  15   6       80.00        3.79    208.73 o 
  -3  15   6        8.18      -30.04    172.64 o 
 -25   1   7      275.21      242.25    184.58 o 
 -23   1   7     1247.98      661.94    308.95 o 
 -21   1   7     2213.68     1787.00    441.14 o 
 -19   1   7      535.34      386.90    202.04 o 
 -17   1   7        0.71     -153.05    171.22 o 
 -15   1   7      343.00      290.04    167.81 o 
 -13   1   7    15125.34    14793.71    411.69 o 
 -11   1   7    24313.37    24274.92    324.54 o 
  -9   1   7        2.80      -44.73     56.24 o 
  -7   1   7     5515.92     5375.75    210.95 o 
  -5   1   7     9147.53     8565.52    168.31 o 
  -3   1   7    34037.68    33229.62    504.56 o 
  -1   1   7    19754.68    18531.30    381.72 o 
   1   1   7      122.84      126.86    106.49 o 
   3   1   7     2554.08     2485.67    235.31 o 
   5   1   7      226.96      250.27    185.75 o 
   7   1   7      285.81      380.64    165.14 o 
   9   1   7      212.92      140.12    163.46 o 
  11   1   7     1319.43     1288.11    263.93 o 
  13   1   7     3457.15     3097.29    702.10 o 
  15   1   7      581.65      486.11    231.45 o 
 -24   2   7     1561.41      619.66    465.64 o 
 -22   2   7     1343.95      696.51    446.18 o 
 -20   2   7      240.09      188.11    136.17 o 
 -18   2   7      983.37     1250.71    271.94 o 
 -16   2   7       96.21      139.60    177.16 o 
 -14   2   7      141.30       56.93    148.79 o 
 -12   2   7     3581.02     3224.71    170.03 o 
 -10   2   7     5781.67     5170.27    161.28 o 
  -8   2   7    11783.24    10587.93    163.46 o 
  -6   2   7    24331.76    23909.88    279.08 o 
  -4   2   7      229.83      388.32     72.21 o 
  -2   2   7     6646.48     6278.22    221.50 o 
   0   2   7     1892.65     1850.01    245.73 o 
   2   2   7     5054.20     4582.89    229.46 o 
   4   2   7     1583.97     2105.60    232.19 o 
   6   2   7     1689.09     1477.78    306.23 o 
   8   2   7     2002.17     2059.81    324.11 o 
  10   2   7      642.71      611.47    223.22 o 
  12   2   7      419.30      245.94    195.70 o 
  14   2   7        1.17     -162.17    171.37 o 
 -23   3   7      105.60      -83.37    176.82 o 
 -21   3   7     1269.41      946.99    255.12 o 
 -19   3   7      161.96       14.99    129.13 o 
 -17   3   7      988.27      977.01    353.43 o 
 -15   3   7     1444.83     1457.29    232.24 o 
 -13   3   7      106.99      160.68    145.44 o 
 -11   3   7      408.96      369.97     95.63 o 
  -9   3   7     1429.08     1904.11    247.25 o 
  -7   3   7     1865.81     2919.19    450.78 o 
  -5   3   7       57.04       34.08     57.65 o 
  -3   3   7       26.72      -53.85     62.29 o 
  -1   3   7      976.00     1290.34    371.64 o 
   1   3   7     3780.09     3032.82    191.75 o 
   3   3   7     7009.64     6407.87    277.52 o 
   5   3   7       91.07       81.25    128.57 o 
   7   3   7     1804.27     2282.27    276.40 o 
   9   3   7     2735.98     2589.26    305.24 o 
  11   3   7       56.72       38.80    164.90 o 
  13   3   7        8.48     -127.86    166.02 o 
  15   3   7      337.49      295.19    216.14 o 
 -24   4   7      316.24      519.51    220.65 o 
 -22   4   7        8.20     -152.99    138.49 o 
 -20   4   7       22.53     -121.50    131.59 o 
 -18   4   7      917.22     1215.04    222.88 o 
 -16   4   7     4884.23     5367.88    280.29 o 
 -14   4   7     1942.30     2376.13    255.93 o 
 -12   4   7        7.67      -69.38     85.21 o 
 -10   4   7     5783.68     4858.95    264.50 o 
  -8   4   7    22197.33    22301.49    271.45 o 
  -6   4   7     8317.23     7960.65    212.33 o 
  -4   4   7       10.52      -29.91     70.29 o 
  -2   4   7     4012.28     3694.77    154.03 o 
   0   4   7     7591.69     7303.04    267.18 o 
   2   4   7     5076.91     4839.51    239.68 o 
   4   4   7      127.33      120.71    138.95 o 
   6   4   7     1390.50     1559.92    234.07 o 
   8   4   7     1418.05     1350.97    238.85 o 
  10   4   7     2200.07     2171.33    295.65 o 
  12   4   7      937.14      755.04    231.84 o 
  14   4   7       28.23     -154.68    170.62 o 
 -23   5   7        4.73      -67.30    198.52 o 
 -21   5   7       32.66     -121.60    142.29 o 
 -19   5   7     2132.66     2574.11    448.95 o 
 -17   5   7       28.25     -106.99    125.17 o 
 -15   5   7    10107.25    10370.03    312.22 o 
 -13   5   7     1482.62     1830.53    168.53 o 
 -11   5   7      783.27      974.68    133.31 o 
  -9   5   7     6768.63     6908.85    220.94 o 
  -7   5   7        3.59      -10.29     59.61 o 
  -5   5   7    20027.80    19866.89    284.37 o 
  -3   5   7     8348.68     7314.74    221.35 o 
  -1   5   7     2704.86     2750.44    184.46 o 
   1   5   7     4806.16     4441.26    234.48 o 
   3   5   7       13.72      138.88    188.27 o 
   5   5   7     2958.37     2909.12    220.50 o 
   7   5   7       52.09      209.90    152.23 o 
   9   5   7     1647.34     1674.49    260.48 o 
  11   5   7      227.85      -38.74    158.19 o 
  13   5   7      708.62      542.34    211.84 o 
 -22   6   7      134.88     -150.31    157.83 o 
 -20   6   7      804.53      713.85    187.87 o 
 -18   6   7     1204.09     1339.50    205.34 o 
 -16   6   7     3577.72     3774.70    233.35 o 
 -14   6   7        0.52       -5.16     96.62 o 
 -12   6   7       30.46        5.40     88.71 o 
 -10   6   7      981.60     1226.80    166.11 o 
  -8   6   7       32.42      -44.36     83.01 o 
  -6   6   7      575.00      519.75     90.96 o 
  -4   6   7     1695.58     2128.02    139.14 o 
  -2   6   7     2838.88     2698.67    148.04 o 
   0   6   7      991.93     1172.77    189.71 o 
   2   6   7     1985.72     2203.47    247.28 o 
   4   6   7     1246.26     1852.22    246.73 o 
   6   6   7      547.68      500.06    276.18 o 
   8   6   7     1058.53      953.95    211.54 o 
  10   6   7        2.07     -157.13    141.95 o 
  12   6   7      304.89       75.27    169.84 o 
  14   6   7      272.26       12.21    186.00 o 
 -21   7   7      176.11       46.03    196.68 o 
 -19   7   7     1265.23     1416.35    280.22 o 
 -17   7   7      776.61      721.55    176.48 o 
 -15   7   7      980.75     1299.35    153.35 o 
 -13   7   7     6612.55     6270.03    205.18 o 
 -11   7   7      780.87      911.47    126.86 o 
  -9   7   7     1610.60     2246.46    177.87 o 
  -7   7   7       28.20     -103.47     68.98 o 
  -5   7   7    24113.27    23879.38    331.78 o 
  -3   7   7    10007.68    10569.94    265.72 o 
  -1   7   7      747.96      595.29    121.96 o 
   1   7   7        0.79      -53.16    117.25 o 
   3   7   7     2119.82     2134.01    266.42 o 
   5   7   7    10750.85    10959.35    547.79 o 
   7   7   7     2336.12     2303.52    294.52 o 
   9   7   7       69.26      -43.04    144.72 o 
  11   7   7      193.45      106.98    161.78 o 
  13   7   7      196.56      -10.71    253.21 o 
 -20   8   7      374.40       61.46    201.74 o 
 -18   8   7       52.28      -66.71    176.51 o 
 -16   8   7     1882.64     1968.15    274.10 o 
 -14   8   7     2448.03     2451.13    292.17 o 
 -12   8   7      580.27      450.82    167.70 o 
 -10   8   7      728.24      736.12    124.55 o 
  -8   8   7      613.94      696.34    118.65 o 
  -6   8   7     3225.96     3225.87    161.87 o 
  -4   8   7     2325.59     2707.17    160.17 o 
  -2   8   7       37.88      -56.28     90.07 o 
   0   8   7      144.95      188.81    106.32 o 
   2   8   7      474.62      475.86    169.69 o 
   4   8   7      118.45     -101.40    141.24 o 
   6   8   7     1399.15     1350.18    338.14 o 
   8   8   7      434.69      294.43    201.37 o 
  10   8   7      173.51        8.21    262.81 o 
  12   8   7      204.17       47.22    163.11 o 
 -19   9   7     1217.61     1356.51    273.45 o 
 -17   9   7       35.92       80.78    188.52 o 
 -15   9   7      717.49      413.77    154.96 o 
 -13   9   7       45.95      -38.41    122.23 o 
 -11   9   7       20.91      -18.14    118.12 o 
  -9   9   7      652.95      823.17    162.54 o 
  -7   9   7      560.04     1130.35    212.77 o 
  -5   9   7      372.13      228.61    126.07 o 
  -3   9   7       29.62      105.97    112.56 o 
  -1   9   7        4.46     -136.84     91.23 o 
   1   9   7      798.89      916.52    202.27 o 
   3   9   7     2619.23     2449.64    367.07 o 
   5   9   7     2790.32     2586.27    511.58 o 
   7   9   7      890.53      659.28    227.14 o 
   9   9   7      154.87       34.94    173.93 o 
  11   9   7        0.31     -148.42    275.91 o 
 -18  10   7     1436.41      892.75    339.07 o 
 -16  10   7     2377.99     2390.66   1058.51 o 
 -14  10   7     1529.17     1609.09    762.34 o 
 -12  10   7     1004.14     1196.12    364.35 o 
 -10  10   7     1200.85     1283.34    421.42 o 
  -8  10   7     3591.96     3137.94    269.86 o 
  -6  10   7      849.53     1141.18    216.93 o 
  -4  10   7       38.98      -56.89    103.15 o 
  -2  10   7     1103.27     1203.40    169.32 o 
   0  10   7     7167.14     7670.36    267.01 o 
   2  10   7     1212.50     1624.14    268.90 o 
   4  10   7       26.84      -84.68    159.12 o 
   6  10   7      102.95      -22.35    173.67 o 
   8  10   7      772.52      593.05    235.46 o 
  10  10   7     1904.43     1566.77    331.98 o 
 -17  11   7        9.68     -116.95    158.77 o 
 -15  11   7      204.73       85.01    165.00 o 
 -13  11   7      471.63      217.66    175.73 o 
 -11  11   7     1614.11     1755.22    850.32 o 
  -9  11   7       19.21      -95.31    148.12 o 
  -7  11   7      270.72      402.60    194.08 o 
  -5  11   7        5.96     -154.11    102.74 o 
  -3  11   7      463.36      299.26    136.27 o 
  -1  11   7     1327.47     1681.28    303.61 o 
   1  11   7        0.80      -52.35    148.76 o 
   3  11   7      903.30      836.40    223.43 o 
   5  11   7       74.41       49.94    178.64 o 
   7  11   7      132.10      -38.59    186.79 o 
 -16  12   7       18.52       12.74    172.11 o 
 -14  12   7      635.87      542.17    393.42 o 
 -12  12   7       26.61      -84.37    154.91 o 
 -10  12   7     1935.49     1969.26    728.31 o 
  -8  12   7      166.66       77.05    175.39 o 
  -6  12   7        1.50     -212.87    151.31 o 
  -4  12   7        5.96      -31.84    118.06 o 
  -2  12   7     1189.30     1027.55    184.71 o 
   0  12   7     3329.06     2664.00    767.77 o 
   2  12   7     1259.72     1128.47    246.12 o 
   4  12   7       11.95     -105.72    150.30 o 
   6  12   7       76.21     -240.42    160.28 o 
 -13  13   7      723.00      478.78    224.21 o 
 -11  13   7     1564.69      949.01    623.65 o 
  -9  13   7      694.41      871.31    267.31 o 
  -7  13   7      180.40      335.93    205.58 o 
  -5  13   7      218.75      232.82    193.85 o 
  -3  13   7      629.95      718.80    177.35 o 
  -1  13   7      555.81      640.14    208.17 o 
   1  13   7      299.67      165.51    178.20 o 
   3  13   7     1251.78     1189.51    258.80 o 
 -10  14   7      174.42        9.66    235.93 o 
  -8  14   7       78.19      -90.73    183.25 o 
  -6  14   7       85.55      -91.60    190.90 o 
  -4  14   7       89.16     -234.44    175.47 o 
  -2  14   7        6.31       81.27    184.94 o 
   0  14   7        4.17     -118.03    156.95 o 
 -24   0   8     1311.79      380.24    280.95 o 
 -22   0   8     2399.79     1603.32    381.57 o 
 -20   0   8     1803.03      940.68    323.97 o 
 -18   0   8     1786.42     1745.91    379.45 o 
 -16   0   8     9215.18     8942.31    528.00 o 
 -14   0   8    19983.49    19696.87    703.82 o 
 -12   0   8    38642.95    37184.45    926.38 o 
 -10   0   8     3300.27     3370.68    295.51 o 
  -8   0   8     2081.10     1790.90    295.71 o 
  -6   0   8     1580.29     1800.37    163.47 o 
  -4   0   8     1386.04     1295.31    283.13 o 
  -2   0   8     9321.91     9078.42    395.73 o 
   0   0   8        3.46     -173.97    115.98 o 
   2   0   8     3800.93     3823.74    323.44 o 
   4   0   8       52.67       28.20    178.34 o 
   6   0   8      708.85      504.43    279.09 o 
   8   0   8       85.52       67.12    240.83 o 
  10   0   8     3931.82     3940.38    420.62 o 
  12   0   8     7834.44     8576.77    611.94 o 
  14   0   8     1327.41      524.16    337.74 o 
 -23   1   8        8.23     -185.60    158.75 o 
 -21   1   8      191.43        7.80    185.09 o 
 -19   1   8       78.32      -30.07    172.30 o 
 -17   1   8        8.46     -199.40    168.81 o 
 -15   1   8      335.14      400.23    246.92 o 
 -13   1   8     2022.31     2706.37    253.34 o 
 -11   1   8     5005.34     4288.48    366.80 o 
  -9   1   8    19324.42    19844.65    314.02 o 
  -7   1   8     7140.71     7188.67    159.94 o 
  -5   1   8       60.13      -16.27     56.58 o 
  -3   1   8      470.72      468.93    115.38 o 
  -1   1   8      576.34      795.47    145.24 o 
   1   1   8     1491.18     2303.84    229.32 o 
   3   1   8       24.34       71.35    196.21 o 
   5   1   8      548.39      401.75    172.49 o 
   7   1   8       14.96      -42.26    151.14 o 
   9   1   8      389.85      237.20    184.87 o 
  11   1   8      424.32      672.78    235.09 o 
  13   1   8       97.69        5.69    195.88 o 
 -24   2   8      358.73       57.67    173.19 o 
 -22   2   8     2530.94     1630.17    616.17 o 
 -20   2   8      168.72       71.19    185.77 o 
 -18   2   8     1669.33     2139.06    278.65 o 
 -16   2   8      239.41       48.29    159.42 o 
 -14   2   8     2791.21     3189.49    279.96 o 
 -12   2   8    14533.41    13990.91    400.54 o 
 -10   2   8      166.65      217.67     89.16 o 
  -8   2   8     7896.53     7351.03    157.35 o 
  -6   2   8      276.39      318.33     76.46 o 
  -4   2   8     4348.25     4231.12    157.95 o 
  -2   2   8     5704.33     5092.69    218.63 o 
   0   2   8     3941.56     3793.87    209.27 o 
   2   2   8     3766.48     3566.10    222.32 o 
   4   2   8      135.68       78.72    134.67 o 
   6   2   8      386.58      470.03    178.89 o 
   8   2   8     1022.27     1148.16    238.14 o 
  10   2   8      721.08      793.94    238.86 o 
  12   2   8      845.45      903.86    258.04 o 
  14   2   8       11.04     -248.89    165.93 o 
 -23   3   8      135.52     -108.18    163.81 o 
 -21   3   8      519.97      468.02    164.88 o 
 -19   3   8     4764.38     5315.58    458.89 o 
 -17   3   8     4157.56     3850.59    278.92 o 
 -15   3   8      121.10      137.26    153.50 o 
 -13   3   8     2868.07     3188.51    269.30 o 
 -11   3   8    16352.15    15696.64    301.15 o 
  -9   3   8    26685.97    26149.94    390.65 o 
  -7   3   8     7669.87     6930.55    206.46 o 
  -5   3   8      525.32      464.98     85.99 o 
  -3   3   8     1038.67     1116.82    136.57 o 
  -1   3   8     2264.60     2506.94    244.93 o 
   1   3   8     1253.08     1205.56    189.66 o 
   3   3   8       90.43      148.14    136.59 o 
   5   3   8     1327.63     1929.72    410.56 o 
   7   3   8     4167.60     4173.54    331.19 o 
   9   3   8     2453.63     2974.77    335.34 o 
  11   3   8      226.00      321.08    207.08 o 
  13   3   8       17.52     -190.64    176.18 o 
 -24   4   8       24.61     -167.78    177.13 o 
 -22   4   8      577.81      431.54    166.10 o 
 -20   4   8      258.62      188.56    154.20 o 
 -18   4   8      356.31      471.35    154.20 o 
 -16   4   8     6362.35     6522.11    330.56 o 
 -14   4   8     2506.03     2664.81    260.85 o 
 -12   4   8     2162.87     2415.18    223.56 o 
 -10   4   8     3877.63     3934.16    190.64 o 
  -8   4   8     1278.44     1340.69    142.69 o 
  -6   4   8     3366.08     3388.40    130.73 o 
  -4   4   8     2125.17     2147.96    151.75 o 
  -2   4   8      198.23      299.45    125.31 o 
   0   4   8      558.78      634.85    159.41 o 
   2   4   8     1483.15     1605.23    219.00 o 
   4   4   8        3.09       29.09    134.92 o 
   6   4   8      180.54      -19.72    142.90 o 
   8   4   8     1788.34     1732.17    270.30 o 
  10   4   8      553.39      320.60    199.11 o 
  12   4   8      140.07      -37.56    181.32 o 
 -23   5   8       20.21      -83.81    145.37 o 
 -21   5   8        9.68      -62.84    149.07 o 
 -19   5   8     2460.35     2797.72    342.91 o 
 -17   5   8     3362.06     3581.61    239.76 o 
 -15   5   8      134.13      223.93    169.53 o 
 -13   5   8        4.16      -65.83     92.95 o 
 -11   5   8     1113.15     1331.53    151.07 o 
  -9   5   8     1860.51     2006.70    204.61 o 
  -7   5   8      576.38      566.90    114.43 o 
  -5   5   8     2531.48     2565.74    147.36 o 
  -3   5   8     5967.90     5933.81    252.53 o 
  -1   5   8     3926.13     3803.43    216.02 o 
   1   5   8     1299.12     1619.13    210.16 o 
   3   5   8       46.34      -29.75    125.90 o 
   5   5   8      622.62      770.50    288.49 o 
   7   5   8     1216.37     1127.81    240.80 o 
   9   5   8      654.42      781.45    229.65 o 
  11   5   8      432.52      310.68    210.53 o 
  13   5   8       80.27       33.23    194.20 o 
 -22   6   8      302.22      202.53    170.98 o 
 -20   6   8     1333.73     1461.36    222.55 o 
 -18   6   8       27.11      -33.99    138.51 o 
 -16   6   8     6117.39     6280.62    277.42 o 
 -14   6   8     7180.52     7145.58    323.26 o 
 -12   6   8     3935.99     3573.44    181.94 o 
 -10   6   8     3799.51     3430.43    180.51 o 
  -8   6   8     1108.82     1439.96    155.82 o 
  -6   6   8    12530.06    12475.75    243.11 o 
  -4   6   8     4416.09     4000.08    155.68 o 
  -2   6   8      176.89       79.49     96.60 o 
   0   6   8       27.86      -94.30    114.50 o 
   2   6   8      388.84      628.75    253.27 o 
   4   6   8     2837.59     2864.04    341.38 o 
   6   6   8      318.63      366.81    174.17 o 
   8   6   8      295.37      123.98    177.33 o 
  10   6   8      624.58      469.91    214.46 o 
  12   6   8      766.70      629.25    231.46 o 
 -21   7   8       55.25     -273.50    182.34 o 
 -19   7   8        1.35     -109.47    184.38 o 
 -17   7   8        5.75     -162.06    130.27 o 
 -15   7   8      764.11      743.04    162.94 o 
 -13   7   8      754.87      544.60    121.24 o 
 -11   7   8     2313.08     2985.99    255.22 o 
  -9   7   8     4016.87     4049.17    190.84 o 
  -7   7   8      773.77      797.87    137.36 o 
  -5   7   8     1485.15     1789.44    143.06 o 
  -3   7   8     1920.65     2258.06    187.80 o 
  -1   7   8       89.55      111.32    104.03 o 
   1   7   8      470.65      323.40    161.39 o 
   3   7   8      802.74      810.21    217.86 o 
   5   7   8        4.21     -165.50    195.28 o 
   7   7   8       34.19      -97.12    138.26 o 
   9   7   8      328.53      114.66    167.81 o 
  11   7   8       63.94       38.82    172.86 o 
 -20   8   8      504.01      359.57    219.38 o 
 -18   8   8      519.25      236.23    190.43 o 
 -16   8   8      674.84      608.89    211.60 o 
 -14   8   8     2881.48     2781.53    290.16 o 
 -12   8   8      261.36      191.96    203.65 o 
 -10   8   8     1185.49     1323.85    146.47 o 
  -8   8   8      846.77     1117.69    154.59 o 
  -6   8   8     7896.80     7980.11    247.58 o 
  -4   8   8     5645.05     5733.80    186.22 o 
  -2   8   8      977.09      954.69    148.93 o 
   0   8   8      857.86      594.45    138.26 o 
   2   8   8      952.37     1056.68    221.30 o 
   4   8   8     5501.50     5265.85    314.78 o 
   6   8   8     3524.78     4554.04    574.73 o 
   8   8   8        1.41      -57.01    141.71 o 
  10   8   8       83.58     -160.88    152.18 o 
 -19   9   8     1000.79      696.74    482.58 o 
 -17   9   8      450.40      371.14    211.08 o 
 -15   9   8     2157.55     2540.55    671.34 o 
 -13   9   8      301.22      -77.22    117.85 o 
 -11   9   8     4905.56     5018.87    234.20 o 
  -9   9   8     1606.90     1480.67    183.22 o 
  -7   9   8       98.94     -116.52    132.61 o 
  -5   9   8      270.88      214.16    140.60 o 
  -3   9   8     1897.84     2561.61    245.75 o 
  -1   9   8     5351.36     5449.26    300.72 o 
   1   9   8      123.39      -16.50    148.76 o 
   3   9   8       89.81       34.11    163.88 o 
   5   9   8       79.55      -43.27    158.17 o 
   7   9   8      886.91      537.50    218.74 o 
   9   9   8     1363.82     2016.13    455.84 o 
 -18  10   8      733.67      466.56    294.18 o 
 -16  10   8        4.96       23.17    223.62 o 
 -14  10   8      157.52       51.92    170.13 o 
 -12  10   8     1279.57     1555.50    408.51 o 
 -10  10   8        0.44       32.44    151.15 o 
  -8  10   8      338.52      116.33    154.40 o 
  -6  10   8      301.20      430.36    179.07 o 
  -4  10   8       82.14       35.58    110.95 o 
  -2  10   8     2584.02     2582.29    224.71 o 
   0  10   8      403.87      328.36    177.39 o 
   2  10   8       64.60       12.48    167.21 o 
   4  10   8      256.18      272.15    190.80 o 
   6  10   8        1.35     -148.42    179.26 o 
   8  10   8       38.44      -27.60    183.21 o 
 -17  11   8      569.34      -20.26    222.43 o 
 -15  11   8      843.03      881.31    505.29 o 
 -13  11   8      326.53      151.76    166.62 o 
 -11  11   8     1683.16     1599.83    672.77 o 
  -9  11   8      315.49      355.24    190.96 o 
  -7  11   8       28.13      -10.67    154.53 o 
  -5  11   8     1050.82     1313.67    243.09 o 
  -3  11   8     2603.91     3259.99    257.56 o 
  -1  11   8     2993.78     3477.30    295.22 o 
   1  11   8     1577.53     2094.06    575.73 o 
   3  11   8      567.38      405.90    203.78 o 
   5  11   8       23.05     -146.25    175.34 o 
   7  11   8      167.53      -40.59    206.17 o 
 -14  12   8      480.94      278.38    373.89 o 
 -12  12   8      827.54      741.82    568.71 o 
 -10  12   8       19.29      -97.50    158.46 o 
  -8  12   8      542.07      652.57    226.35 o 
  -6  12   8      825.97      957.77    241.59 o 
  -4  12   8      889.16      803.83    227.90 o 
  -2  12   8      312.73      351.87    184.57 o 
   0  12   8      330.50      278.02    191.59 o 
   2  12   8     1888.64     1706.48    405.40 o 
   4  12   8      196.10       -3.26    188.79 o 
 -11  13   8      216.90      134.91    210.11 o 
  -9  13   8       25.03      -60.76    164.79 o 
  -7  13   8        7.69     -127.68    171.23 o 
  -5  13   8       45.23      -69.98    173.74 o 
  -3  13   8       92.12      -66.60    251.16 o 
  -1  13   8      183.32      192.82    188.53 o 
   1  13   8       43.87     -164.41    164.36 o 
  -6  14   8      565.35      633.40    255.13 o 
  -4  14   8      392.99      233.41    302.26 o 
 -23   1   9     1687.93     1009.43    276.71 o 
 -21   1   9        0.60     -124.82    156.47 o 
 -19   1   9     5425.93     4956.48    320.39 o 
 -17   1   9     4696.41     4390.37    286.73 o 
 -15   1   9     7142.71     6928.24    329.35 o 
 -13   1   9     9722.43    10091.95    538.46 o 
 -11   1   9        9.15      118.71    134.03 o 
  -9   1   9    11006.63    10450.63    258.99 o 
  -7   1   9     1416.25     1894.01    127.43 o 
  -5   1   9      198.07      278.19     80.78 o 
  -3   1   9     2209.67     2270.19    164.85 o 
  -1   1   9     2778.36     3329.55    262.04 o 
   1   1   9    10803.37     9931.00    353.73 o 
   3   1   9      628.77     1024.21    287.37 o 
   5   1   9        4.72       -5.82    149.59 o 
   7   1   9      321.40      371.00    200.98 o 
   9   1   9     2301.17     3582.14    561.49 o 
  11   1   9     4795.27     5084.13    354.41 o 
 -24   2   9     1071.64      474.52    306.63 o 
 -22   2   9     1414.60     1657.64    531.76 o 
 -20   2   9     2953.10     3090.93    471.86 o 
 -18   2   9     3514.62     3921.63    313.17 o 
 -16   2   9     1218.76     1324.36    235.34 o 
 -14   2   9     7182.96     6605.60    313.22 o 
 -12   2   9    16426.77    15797.20    563.88 o 
 -10   2   9    22426.64    22356.05    507.64 o 
  -8   2   9     6036.55     6142.71    204.84 o 
  -6   2   9      345.48      326.07     83.23 o 
  -4   2   9       29.38       56.16     83.35 o 
  -2   2   9      743.21     1196.36    175.76 o 
   0   2   9     1844.89     2249.90    236.00 o 
   2   2   9      498.56      785.42    183.92 o 
   4   2   9      835.79     1175.15    222.31 o 
   6   2   9     2461.51     3419.28    553.28 o 
   8   2   9     2721.72     3260.08    367.33 o 
  10   2   9      106.30     -110.24    177.05 o 
  12   2   9       34.97     -148.91    183.51 o 
 -23   3   9      705.60      492.69    375.67 o 
 -21   3   9      232.27      160.05    158.59 o 
 -19   3   9       54.76      112.49    186.02 o 
 -17   3   9      464.38      465.41    198.70 o 
 -15   3   9       80.78      106.84    154.78 o 
 -13   3   9      769.99     1092.60    200.50 o 
 -11   3   9     3270.99     3201.36    223.04 o 
  -9   3   9     3800.08     3885.52    172.31 o 
  -7   3   9      310.29      266.25    104.98 o 
  -5   3   9      156.42      115.16     78.42 o 
  -3   3   9      890.09     1463.68    236.50 o 
  -1   3   9      344.83      387.55    141.83 o 
   1   3   9      177.80      114.42    137.05 o 
   3   3   9        1.48      -38.40    136.97 o 
   5   3   9       58.86     -166.24    130.48 o 
   7   3   9      233.65      184.85    179.52 o 
   9   3   9       56.18     -187.62    175.53 o 
  11   3   9        2.25     -253.26    168.84 o 
 -22   4   9     1957.14     1479.17    426.02 o 
 -20   4   9     3654.83     4142.74    474.51 o 
 -18   4   9     1626.95     1958.26    487.75 o 
 -16   4   9      144.72      176.86    169.90 o 
 -14   4   9     6044.91     5244.08    289.21 o 
 -12   4   9     7848.22     7212.66    310.61 o 
 -10   4   9     5713.63     5407.11    202.22 o 
  -8   4   9     2624.20     2932.01    185.10 o 
  -6   4   9      564.32      726.66    107.43 o 
  -4   4   9     7006.17     6661.11    218.02 o 
  -2   4   9     4937.58     5070.03    245.96 o 
   0   4   9      949.64     1210.97    201.28 o 
   2   4   9       62.59      123.72    144.61 o 
   4   4   9     1687.24     2286.22    326.62 o 
   6   4   9     2759.57     3578.27    349.95 o 
   8   4   9     1143.27     1357.31    273.22 o 
  10   4   9      482.28      430.59    222.69 o 
  12   4   9       20.20      -46.76    193.57 o 
 -23   5   9       18.26       71.52    167.71 o 
 -21   5   9       24.06     -114.82    143.50 o 
 -19   5   9       12.68      -61.95    136.03 o 
 -17   5   9     4913.23     5021.13    311.28 o 
 -15   5   9     9924.94     9973.08    384.05 o 
 -13   5   9      654.06      752.01    184.14 o 
 -11   5   9       79.09       39.29    104.55 o 
  -9   5   9        5.26      -15.20     93.93 o 
  -7   5   9     4734.08     4662.33    197.96 o 
  -5   5   9     1567.17     1923.41    173.04 o 
  -3   5   9     2856.22     2736.68    169.22 o 
  -1   5   9      373.40      367.70    148.95 o 
   1   5   9       25.54       76.81    136.98 o 
   3   5   9     3448.29     3523.27    249.42 o 
   5   5   9     1109.00     1208.46    400.10 o 
   7   5   9     1238.97     1035.13    251.40 o 
   9   5   9     1326.61     1016.16    257.23 o 
  11   5   9      362.30      291.25    222.16 o 
 -22   6   9      519.86      480.45    207.77 o 
 -20   6   9      257.27      143.74    162.07 o 
 -18   6   9      682.00      447.56    165.54 o 
 -16   6   9       23.28       89.76    132.51 o 
 -14   6   9      173.33      146.21    154.33 o 
 -12   6   9      170.85       87.67    115.94 o 
 -10   6   9        5.87       41.45    105.99 o 
  -8   6   9      712.04      872.64    142.97 o 
  -6   6   9     5422.86     5842.81    222.81 o 
  -4   6   9     3314.75     3211.12    148.68 o 
  -2   6   9      127.38      -27.81     98.00 o 
   0   6   9      723.93      532.71    174.08 o 
   2   6   9     1239.75     1378.68    327.95 o 
   4   6   9       22.22     -107.52    139.41 o 
   6   6   9       70.67      -65.09    153.83 o 
   8   6   9        3.72     -194.09    164.70 o 
  10   6   9        2.86       -2.59    187.79 o 
 -21   7   9      139.52     -166.38    189.22 o 
 -19   7   9        3.87      -43.14    181.71 o 
 -17   7   9     6768.90     7024.88    294.38 o 
 -15   7   9     3019.75     3188.98    390.63 o 
 -13   7   9      156.20      190.30    121.37 o 
 -11   7   9       89.92        2.77    102.72 o 
  -9   7   9     2219.38     2491.22    202.61 o 
  -7   7   9    12193.70    12020.94    309.62 o 
  -5   7   9     2682.57     3039.58    151.15 o 
  -3   7   9        0.04      -64.28    100.69 o 
  -1   7   9      113.16       61.29    124.57 o 
   1   7   9     2690.77     3107.34    443.26 o 
   3   7   9     2655.70     3421.59    313.89 o 
   5   7   9      520.37      528.43    195.27 o 
   7   7   9       24.72     -167.79    140.16 o 
   9   7   9      250.47      141.36    184.90 o 
 -20   8   9      547.28      448.27    215.86 o 
 -18   8   9      670.68      497.06    223.72 o 
 -16   8   9        0.50       -3.68    172.65 o 
 -14   8   9      565.15      383.15    181.33 o 
 -12   8   9     1801.81     2096.65    248.44 o 
 -10   8   9     3334.88     3145.17    231.48 o 
  -8   8   9      201.12      283.81    124.19 o 
  -6   8   9      463.10      396.00    126.88 o 
  -4   8   9       86.08       20.37     88.57 o 
  -2   8   9      832.67      877.83    163.22 o 
   0   8   9      609.63      473.80    184.51 o 
   2   8   9      189.82      102.61    246.79 o 
   4   8   9      425.45      643.18    328.21 o 
   6   8   9      210.70      134.68    171.60 o 
   8   8   9     1446.89     1393.48    325.50 o 
 -19   9   9       68.81      -55.66    219.78 o 
 -17   9   9      177.36       57.27    173.52 o 
 -15   9   9      359.47      167.67    166.94 o 
 -13   9   9      374.46      494.64    151.99 o 
 -11   9   9     2041.41     2137.44    373.62 o 
  -9   9   9      573.47      635.29    218.19 o 
  -7   9   9     2018.61     2702.78    328.54 o 
  -5   9   9     2043.12     2894.71    417.05 o 
  -3   9   9      422.57      460.83    133.73 o 
  -1   9   9      571.02      437.89    189.32 o 
   1   9   9      393.97      242.07    184.19 o 
   3   9   9      658.79      513.03    210.99 o 
   5   9   9     1156.46     1424.19    402.22 o 
   7   9   9      119.66       74.83    161.48 o 
 -18  10   9       52.59     -108.04    212.50 o 
 -16  10   9      453.74     -168.14    174.90 o 
 -14  10   9      305.18      539.13    186.09 o 
 -12  10   9     3333.18     3525.98    370.05 o 
 -10  10   9      246.69      192.58    287.30 o 
  -8  10   9      575.44      913.37    219.40 o 
  -6  10   9      523.26      683.41    197.52 o 
  -4  10   9     3167.70     3375.20    318.04 o 
  -2  10   9     3705.12     3960.07    218.43 o 
   0  10   9     1078.57     1236.93    262.43 o 
   2  10   9       45.60      -37.95    174.68 o 
   4  10   9      224.57       79.06    186.16 o 
   6  10   9      619.35      452.00    343.83 o 
 -15  11   9       89.36     -117.70    181.12 o 
 -13  11   9      401.04      404.47    348.53 o 
 -11  11   9        2.91       29.28    156.42 o 
  -9  11   9      548.03      580.83    207.41 o 
  -7  11   9      292.42      313.29    186.73 o 
  -5  11   9      179.13      153.31    174.87 o 
  -3  11   9      354.06      466.06    188.43 o 
  -1  11   9       93.06      218.03    182.56 o 
   1  11   9      550.14      312.92    209.60 o 
   3  11   9       53.13      -46.94    182.11 o 
 -14  12   9       85.40      117.49    160.00 o 
 -12  12   9      565.70      431.27    343.44 o 
 -10  12   9       61.48      140.19    169.38 o 
  -8  12   9      373.98      227.76    196.45 o 
  -6  12   9      190.04      230.59    186.55 o 
  -4  12   9      171.92      229.24    184.07 o 
  -2  12   9      860.97     1266.77    393.08 o 
   0  12   9      160.79      226.92    200.89 o 
   2  12   9       94.19      -35.71    194.76 o 
  -9  13   9     1829.21     1773.50    813.24 o 
  -7  13   9      869.88     1098.58    346.81 o 
  -5  13   9      102.24      121.14    187.06 o 
  -3  13   9       23.70      -60.24    255.52 o 
 -24   0  10     1241.27      423.01    269.96 o 
 -22   0  10      170.91      150.27    231.69 o 
 -20   0  10     3680.66     4305.40    551.70 o 
 -18   0  10     1717.30     1954.17    402.22 o 
 -16   0  10      862.90      488.94    264.26 o 
 -14   0  10     1103.67     1320.39    319.60 o 
 -12   0  10     1229.40     1840.31    334.04 o 
 -10   0  10     8731.40     8535.33    475.96 o 
  -8   0  10     1460.40     1016.80    257.51 o 
  -6   0  10      788.92      796.63    166.75 o 
  -4   0  10     4431.14     3852.90    224.13 o 
  -2   0  10     8316.36     8185.14    437.57 o 
   0   0  10    21562.66    21845.80    753.86 o 
   2   0  10     5204.93     6203.43    454.78 o 
   4   0  10      588.33      450.94    284.65 o 
   6   0  10      309.02      164.30    263.20 o 
   8   0  10     3237.61     4038.49    595.52 o 
  10   0  10     3858.85     4705.23    503.90 o 
 -23   1  10      907.54      302.86    172.42 o 
 -21   1  10     2089.41     2436.49    468.02 o 
 -19   1  10     1469.58     1652.89    274.20 o 
 -17   1  10       70.11     -116.94    143.48 o 
 -15   1  10     1171.24     1197.83    221.64 o 
 -13   1  10      688.32      842.79    183.10 o 
 -11   1  10     1039.44     1183.87    204.04 o 
  -9   1  10       91.23      126.75    139.31 o 
  -7   1  10       50.56       -4.54     88.72 o 
  -5   1  10      805.11      844.98    115.64 o 
  -3   1  10      347.63      384.56    143.25 o 
  -1   1  10       71.28       44.00    133.16 o 
   1   1  10     1642.78     1921.50    255.46 o 
   3   1  10     2685.56     3472.66    327.61 o 
   5   1  10      920.38     1269.79    262.03 o 
   7   1  10      409.77      839.89    297.83 o 
   9   1  10      113.98      160.64    213.34 o 
  11   1  10      219.30       25.52    228.48 o 
 -22   2  10      223.68       38.74    151.53 o 
 -20   2  10     3700.89     4053.21    377.38 o 
 -18   2  10      288.97      164.86    192.52 o 
 -16   2  10      659.01      823.61    204.74 o 
 -14   2  10     1438.20     1639.61    259.10 o 
 -12   2  10     3030.22     3361.64    281.31 o 
 -10   2  10     5036.63     4954.28    272.21 o 
  -8   2  10      105.51      -14.93     93.66 o 
  -6   2  10       58.61      -13.22     76.12 o 
  -4   2  10     1196.62     1590.54    259.78 o 
  -2   2  10     1724.30     1981.91    229.86 o 
   0   2  10     4436.27     4398.49    261.88 o 
   2   2  10      857.55     1046.55    218.22 o 
   4   2  10        0.12      -61.61    153.75 o 
   6   2  10      178.48       82.15    187.21 o 
   8   2  10      272.23      206.02    222.04 o 
  10   2  10      761.72      625.12    271.18 o 
 -23   3  10     3203.88     2090.49    710.95 o 
 -21   3  10     2828.54     2811.30    479.01 o 
 -19   3  10      795.64      863.29    229.39 o 
 -17   3  10       98.99      -46.50    152.47 o 
 -15   3  10     2902.78     3197.50    295.26 o 
 -13   3  10     5617.24     5737.13    298.78 o 
 -11   3  10      265.52      193.52    148.72 o 
  -9   3  10        7.20     -107.44     88.91 o 
  -7   3  10      646.77      708.95    134.71 o 
  -5   3  10     6987.41     6741.15    198.76 o 
  -3   3  10     1935.82     2665.81    202.41 o 
  -1   3  10     1379.42     1607.57    223.52 o 
   1   3  10      392.63      329.86    162.29 o 
   3   3  10     3657.88     3471.82    316.89 o 
   5   3  10     9919.21    10493.48    429.00 o 
   7   3  10     1780.62     2156.54    317.08 o 
   9   3  10       52.24      -20.36    198.95 o 
 -22   4  10      310.79      176.83    219.15 o 
 -20   4  10       25.96     -126.72    217.92 o 
 -18   4  10      603.95      708.24    211.61 o 
 -16   4  10     3657.52     3556.97    284.77 o 
 -14   4  10       33.00      -41.86    145.17 o 
 -12   4  10      215.75       -0.97    143.13 o 
 -10   4  10     2592.89     2890.80    341.35 o 
  -8   4  10       32.47      -23.33     99.69 o 
  -6   4  10     1031.24     1154.06    154.77 o 
  -4   4  10     5780.24     5190.51    211.45 o 
  -2   4  10     2165.39     2520.66    205.37 o 
   0   4  10       51.96      -87.80    128.66 o 
   2   4  10     2558.27     2957.22    304.81 o 
   4   4  10     1454.60     1839.60    288.36 o 
   6   4  10      837.08     1430.00    273.42 o 
   8   4  10      509.33      493.80    231.04 o 
  10   4  10       20.43     -125.43    194.79 o 
 -21   5  10      728.08      759.41    192.86 o 
 -19   5  10       56.06     -237.51    174.24 o 
 -17   5  10     1892.43     1969.73    268.45 o 
 -15   5  10     2073.76     2726.09    316.69 o 
 -13   5  10      941.58      916.68    194.55 o 
 -11   5  10      677.96      617.18    174.89 o 
  -9   5  10      176.46      160.57    113.03 o 
  -7   5  10     3226.91     3121.79    192.78 o 
  -5   5  10     3878.00     3789.64    194.72 o 
  -3   5  10     1345.24     1836.30    184.35 o 
  -1   5  10     2023.88     2331.28    259.02 o 
   1   5  10       16.19      -52.81    133.44 o 
   3   5  10      405.08      493.30    198.46 o 
   5   5  10      555.01      584.90    219.82 o 
   7   5  10      597.66      491.57    227.17 o 
   9   5  10      112.66     -263.01    175.34 o 
 -22   6  10        0.23      -86.16    159.76 o 
 -20   6  10      283.65       45.28    154.64 o 
 -18   6  10     3476.72     3372.98    420.39 o 
 -16   6  10     2687.45     3282.28    595.58 o 
 -14   6  10       84.66     -152.69    135.58 o 
 -12   6  10     1434.72     1403.26    222.59 o 
 -10   6  10     1408.81     1692.94    182.66 o 
  -8   6  10     1743.82     2388.04    199.78 o 
  -6   6  10      701.51     1160.90    281.69 o 
  -4   6  10      375.60      355.99    104.23 o 
  -2   6  10     4796.97     4470.49    253.83 o 
   0   6  10     2922.78     3164.10    507.74 o 
   2   6  10     2206.21     2254.27    282.29 o 
   4   6  10     1060.28     1332.95    248.83 o 
   6   6  10      594.95      545.71    222.28 o 
   8   6  10     1236.50     1447.84    290.06 o 
 -21   7  10      915.34      440.38    235.13 o 
 -19   7  10       52.13      -45.07    148.42 o 
 -17   7  10      518.86      374.34    226.04 o 
 -15   7  10      651.27      551.71    230.04 o 
 -13   7  10      728.32      857.96    186.58 o 
 -11   7  10      865.08      957.53    157.89 o 
  -9   7  10       21.44        6.65    108.42 o 
  -7   7  10      577.23      701.68    159.05 o 
  -5   7  10      324.09      286.85    150.11 o 
  -3   7  10        5.78        5.86    101.80 o 
  -1   7  10      637.59      629.20    139.66 o 
   1   7  10      805.11      678.69    196.22 o 
   3   7  10       74.10       41.24    162.90 o 
   5   7  10      311.84      267.89    190.39 o 
   7   7  10      784.35      724.95    231.48 o 
 -20   8  10       23.53      133.06    247.98 o 
 -18   8  10     1848.33     1181.89    311.79 o 
 -16   8  10     1345.10      870.58    289.82 o 
 -14   8  10      822.29      379.33    175.22 o 
 -12   8  10     1260.11     1295.54    255.79 o 
 -10   8  10      841.69     1029.52    160.83 o 
  -8   8  10     5515.29     5842.36    238.70 o 
  -6   8  10     2713.17     2844.69    411.70 o 
  -4   8  10      266.17      235.89    124.38 o 
  -2   8  10      165.14      -61.43    209.32 o 
   0   8  10      289.78      318.45    159.63 o 
   2   8  10      585.83      708.20    196.90 o 
   4   8  10      256.46      102.84    159.27 o 
   6   8  10      766.60      766.30    225.42 o 
 -17   9  10       18.04     -231.66    154.44 o 
 -15   9  10      779.61      475.93    185.08 o 
 -13   9  10     2675.29     2078.34   1017.93 o 
 -11   9  10       32.51       -9.19    121.58 o 
  -9   9  10      570.61      612.20    285.05 o 
  -7   9  10      339.01      682.37    284.52 o 
  -5   9  10     1518.45     1724.07    371.37 o 
  -3   9  10     2296.04     2997.01    289.78 o 
  -1   9  10     1218.36     1544.63    263.91 o 
   1   9  10      125.79     -232.09    239.11 o 
   3   9  10      949.98     1017.61    211.43 o 
   5   9  10      576.07      457.69    210.38 o 
 -16  10  10       65.30      220.18    214.75 o 
 -14  10  10     1079.95      516.48    234.61 o 
 -12  10  10      296.00      261.74    173.21 o 
 -10  10  10        2.19       32.45    152.31 o 
  -8  10  10       49.59       15.84    156.37 o 
  -6  10  10        2.12      218.17    164.17 o 
  -4  10  10       18.80       83.03    151.03 o 
  -2  10  10      243.44       71.76    253.01 o 
   0  10  10        5.77      -73.95    162.71 o 
   2  10  10       42.79     -191.97    248.24 o 
   4  10  10       29.53     -360.45    240.30 o 
 -15  11  10      968.36      130.94    215.41 o 
 -13  11  10     1352.38     1357.20    851.57 o 
 -11  11  10      745.66      856.60    439.36 o 
  -9  11  10       51.79      -21.03    158.34 o 
  -7  11  10      721.62      998.58    343.57 o 
  -5  11  10      547.31      742.43    217.84 o 
  -3  11  10     1086.19     1599.35    416.92 o 
  -1  11  10      529.16     1439.41    395.47 o 
   1  11  10       19.09     -211.62    169.66 o 
 -12  12  10      149.73       78.70    158.60 o 
 -10  12  10     1654.45     1383.40    824.83 o 
  -8  12  10      627.30      855.58    343.57 o 
  -6  12  10      103.63      130.07    307.89 o 
  -4  12  10      248.15      103.93    287.30 o 
  -2  12  10        9.57     -340.79    227.19 o 
 -23   1  11      117.64       43.71    145.90 o 
 -21   1  11     4397.31     4775.62    421.78 o 
 -19   1  11     1562.86     1542.83    289.42 o 
 -17   1  11      272.79       13.86    159.06 o 
 -15   1  11     1577.75     1647.03    241.50 o 
 -13   1  11      243.51      184.16    151.45 o 
 -11   1  11     4244.35     4008.02    262.59 o 
  -9   1  11       96.84     -105.71    133.77 o 
  -7   1  11     1494.49     1621.15    173.57 o 
  -5   1  11       40.60      -28.15     88.42 o 
  -3   1  11     3770.12     3844.57    237.08 o 
  -1   1  11    10400.01    10758.50    390.72 o 
   1   1  11     1609.74     2034.23    274.47 o 
   3   1  11        1.85     -106.72    150.30 o 
   5   1  11      327.65      305.30    220.64 o 
   7   1  11      597.10      663.53    251.85 o 
   9   1  11      573.64     1194.83    304.60 o 
 -22   2  11     3606.51     4107.20    569.44 o 
 -20   2  11     1180.50     1689.86    285.16 o 
 -18   2  11       94.27       68.38    175.21 o 
 -16   2  11       29.63     -110.06    145.94 o 
 -14   2  11       79.31     -143.15    135.70 o 
 -12   2  11       38.92      -78.12    217.39 o 
 -10   2  11      807.39      973.11    203.55 o 
  -8   2  11       20.59       74.63    144.41 o 
  -6   2  11     3516.95     3524.50    192.94 o 
  -4   2  11     1063.54     1220.89    142.25 o 
  -2   2  11     2617.93     3447.39    300.49 o 
   0   2  11     2774.29     3648.63    325.71 o 
   2   2  11     3808.33     4182.68    291.67 o 
   4   2  11     4014.24     4512.43    354.82 o 
   6   2  11     1285.24     1360.21    289.27 o 
   8   2  11       46.54     -100.65    208.39 o 
 -23   3  11        0.41     -256.51    249.37 o 
 -21   3  11      376.98      209.81    210.32 o 
 -19   3  11       86.56     -239.44    159.63 o 
 -17   3  11      427.80      429.04    193.46 o 
 -15   3  11       13.37      -78.62    144.30 o 
 -13   3  11      156.96      -69.97    137.46 o 
 -11   3  11      922.70     1224.61    213.74 o 
  -9   3  11      359.13       60.52    138.49 o 
  -7   3  11       56.90      109.65    108.26 o 
  -5   3  11      271.31      369.11    129.67 o 
  -3   3  11      230.68       96.60    113.98 o 
  -1   3  11      180.28      194.98    154.20 o 
   1   3  11      130.56      184.03    169.16 o 
   3   3  11     2197.62     2532.93    320.66 o 
   5   3  11       46.71      -61.67    186.29 o 
   7   3  11        2.66     -105.47    200.37 o 
 -22   4  11      959.36      645.42    218.26 o 
 -20   4  11      462.30      201.94    218.63 o 
 -18   4  11      486.59      598.01    220.07 o 
 -16   4  11     2154.37     2285.40    273.08 o 
 -14   4  11      576.81      453.30    234.14 o 
 -12   4  11      202.36       82.47    150.35 o 
 -10   4  11      164.50       36.27    141.27 o 
  -8   4  11     4399.45     4306.50    208.71 o 
  -6   4  11     1548.75     2082.54    196.39 o 
  -4   4  11      287.75      354.45    133.93 o 
  -2   4  11      593.20      635.68    141.71 o 
   0   4  11      446.15      509.20    187.55 o 
   2   4  11     4217.88     4613.10    297.38 o 
   4   4  11     2708.86     3083.03    344.93 o 
   6   4  11       47.75       30.35    188.36 o 
   8   4  11       57.80     -174.93    190.23 o 
 -21   5  11       52.29      -76.93    238.26 o 
 -19   5  11     2483.81     2082.30    385.14 o 
 -17   5  11     2332.20     2935.77    650.33 o 
 -15   5  11      186.11      -72.47    157.84 o 
 -13   5  11       76.08      166.42    159.70 o 
 -11   5  11      428.19      285.09    162.96 o 
  -9   5  11      896.97     1273.11    167.09 o 
  -7   5  11      765.25      835.13    151.50 o 
  -5   5  11     2846.49     3200.20    231.81 o 
  -3   5  11     5680.62     5944.55    354.86 o 
  -1   5  11     1147.58     1640.21    247.98 o 
   1   5  11     1078.88     2116.28    592.28 o 
   3   5  11      682.96      667.37    222.56 o 
   5   5  11      327.32      394.48    217.15 o 
   7   5  11      432.09      392.50    383.55 o 
 -20   6  11      374.52      179.91    225.24 o 
 -18   6  11     1561.32     1753.18    597.24 o 
 -16   6  11     2190.51     2278.47    289.94 o 
 -14   6  11      401.58      374.53    172.95 o 
 -12   6  11      104.90     -124.63    134.65 o 
 -10   6  11      696.91      643.27    180.91 o 
  -8   6  11      111.99       55.08    107.04 o 
  -6   6  11      870.44      990.01    157.42 o 
  -4   6  11      811.96      824.37    157.86 o 
  -2   6  11       89.09      103.14    116.71 o 
   0   6  11        5.16      -60.83    218.32 o 
   2   6  11      336.13       -6.00    239.37 o 
   4   6  11       27.24     -100.15    160.29 o 
   6   6  11       74.53      -43.97    179.48 o 
 -19   7  11     2196.07     2234.98    474.64 o 
 -17   7  11     1095.17      773.86    387.66 o 
 -15   7  11      149.82      -12.68    148.26 o 
 -13   7  11     1370.32     1471.49    231.88 o 
 -11   7  11     1388.88     1483.97    307.89 o 
  -9   7  11      993.67     1379.47    178.63 o 
  -7   7  11     1258.85     1507.00    184.92 o 
  -5   7  11      232.66      252.51    150.29 o 
  -3   7  11     1116.11     1583.12    232.89 o 
  -1   7  11      259.17      212.61    124.41 o 
   1   7  11      662.92      495.82    199.20 o 
   3   7  11        2.00      -38.57    155.40 o 
   5   7  11     1146.52     1631.64    286.77 o 
 -18   8  11       44.27      166.20    173.33 o 
 -16   8  11        7.03      -42.76    357.07 o 
 -14   8  11      510.89      166.16    256.85 o 
 -12   8  11       92.20       35.49    148.81 o 
 -10   8  11      354.63      390.57    149.88 o 
  -8   8  11      507.43      383.68    215.67 o 
  -6   8  11      323.79      254.20    134.72 o 
  -4   8  11     1262.38     1413.45    183.37 o 
  -2   8  11       72.87       23.30    257.38 o 
   0   8  11      952.22      706.79    206.92 o 
   2   8  11      386.18      524.82    197.21 o 
   4   8  11      409.59      227.88    182.43 o 
 -17   9  11       89.80      -74.08    229.71 o 
 -15   9  11      767.68      567.46    191.38 o 
 -13   9  11      924.09      478.53    180.81 o 
 -11   9  11      175.27      335.36    268.37 o 
  -9   9  11     1008.23     1428.29    363.16 o 
  -7   9  11      795.22     1539.24    370.18 o 
  -5   9  11        0.86     -136.50    217.13 o 
  -3   9  11        3.84      -91.69    131.33 o 
  -1   9  11       15.97        7.55    242.68 o 
   1   9  11        0.43        2.42    170.66 o 
   3   9  11       78.21      -82.55    149.25 o 
 -14  10  11     1361.17      268.37    216.07 o 
 -12  10  11      570.56      185.22    200.32 o 
 -10  10  11       17.18       50.23    257.38 o 
  -8  10  11      866.57      848.47    226.31 o 
  -6  10  11      740.70      739.43    320.66 o 
  -4  10  11     1457.23     1869.04    417.05 o 
  -2  10  11      663.62      710.84    348.73 o 
   0  10  11      163.08      320.00    316.03 o 
 -11  11  11      844.39      930.04    569.04 o 
  -9  11  11      280.86      133.28    268.70 o 
  -7  11  11        8.08       19.31    165.83 o 
  -5  11  11       18.19      -63.92    160.12 o 
  -3  11  11       27.81     -308.88    232.36 o 
 -22   0  12     3123.06     4139.90    578.04 o 
 -20   0  12     2029.08     2081.93    448.16 o 
 -18   0  12       19.52     -211.83    190.92 o 
 -16   0  12        6.22      -57.72    214.61 o 
 -14   0  12      475.97      703.69    271.81 o 
 -12   0  12     6019.30     5999.94    466.30 o 
 -10   0  12     1057.26     1240.29    324.24 o 
  -8   0  12       57.42     -168.01    185.09 o 
  -6   0  12       12.94     -242.29    161.52 o 
  -4   0  12     5985.15     5993.20    304.46 o 
  -2   0  12     8468.05     9975.93    547.46 o 
   0   0  12     1299.16     2198.18    404.47 o 
   2   0  12      366.56      276.44    295.51 o 
   4   0  12       51.46      -64.34    265.32 o 
   6   0  12        8.52      177.15    308.75 o 
 -21   1  12       79.14     -113.27    193.84 o 
 -19   1  12        5.89     -229.74    155.00 o 
 -17   1  12      174.96      120.03    176.59 o 
 -15   1  12        3.86     -127.00    137.88 o 
 -13   1  12        0.93      -43.98    143.58 o 
 -11   1  12      878.80      701.76    188.86 o 
  -9   1  12     2722.08     3065.74    301.43 o 
  -7   1  12     1538.75     1803.68    248.04 o 
  -5   1  12       23.46       53.58    109.48 o 
  -3   1  12        1.58      -63.25     97.36 o 
  -1   1  12      435.97      485.04    212.03 o 
   1   1  12      433.74      470.72    219.86 o 
   3   1  12     1039.48     1090.28    274.51 o 
   5   1  12      276.48      -17.62    212.99 o 
 -22   2  12      878.26      944.37    317.88 o 
 -20   2  12      423.04       49.45    191.98 o 
 -18   2  12        1.08      -73.24    166.03 o 
 -16   2  12        0.68     -116.92    147.98 o 
 -14   2  12       13.23     -101.43    129.76 o 
 -12   2  12     1659.32     1943.57    256.90 o 
 -10   2  12     1965.04     2132.79    258.37 o 
  -8   2  12      699.11      769.94    234.28 o 
  -6   2  12     1300.74     1231.01    172.15 o 
  -4   2  12       10.55       35.72    109.83 o 
  -2   2  12     1487.18     2026.10    269.57 o 
   0   2  12      804.49      898.53    224.31 o 
   2   2  12      866.83     1466.19    271.67 o 
   4   2  12      345.17      306.32    221.47 o 
   6   2  12        2.51     -244.02    193.22 o 
 -21   3  12      107.18      -71.19    183.75 o 
 -19   3  12      327.79      139.11    190.99 o 
 -17   3  12     3322.92     3896.88    657.08 o 
 -15   3  12      111.02      -13.61    158.05 o 
 -13   3  12      558.12      312.96    171.88 o 
 -11   3  12       52.91      -67.04    143.19 o 
  -9   3  12     4990.54     5588.67    366.41 o 
  -7   3  12    10432.66    10627.81    416.93 o 
  -5   3  12     1101.30     1431.22    283.63 o 
  -3   3  12      201.95       89.43    122.09 o 
  -1   3  12      519.93      427.78    198.00 o 
   1   3  12     3948.03     4104.94    333.07 o 
   3   3  12     1108.08     1601.36    289.48 o 
   5   3  12        6.48     -185.53    187.09 o 
 -20   4  12      439.98      415.66    230.29 o 
 -18   4  12     2348.15     2504.10    393.15 o 
 -16   4  12      515.43      417.42    190.12 o 
 -14   4  12       12.61      -58.27    143.65 o 
 -12   4  12      968.57      863.23    240.30 o 
 -10   4  12      277.74       92.36    146.41 o 
  -8   4  12       39.32       92.92    291.60 o 
  -6   4  12     2227.28     2607.95    334.34 o 
  -4   4  12     1145.05     1425.90    181.78 o 
  -2   4  12        2.52     -130.38    101.07 o 
   0   4  12     1453.66     1692.07    275.65 o 
   2   4  12      249.67      249.99    198.21 o 
   4   4  12       48.37      -88.19    186.20 o 
 -19   5  12     1402.96      998.54    243.22 o 
 -17   5  12     1899.50     1802.39    336.82 o 
 -15   5  12     1363.78     1221.93    232.96 o 
 -13   5  12      488.07      418.98    178.23 o 
 -11   5  12      193.21       32.08    149.31 o 
  -9   5  12      233.40      198.49    158.11 o 
  -7   5  12      784.90      950.52    162.72 o 
  -5   5  12     1759.86     1572.37    190.50 o 
  -3   5  12      310.74      226.84    165.67 o 
  -1   5  12      537.44      641.48    162.63 o 
   1   5  12      193.80      108.03    388.78 o 
   3   5  12      222.14      190.23    204.37 o 
   5   5  12        2.21     -251.76    167.84 o 
 -20   6  12      782.55      430.66    240.80 o 
 -18   6  12      583.08      547.46    226.43 o 
 -16   6  12       49.81     -140.40    165.08 o 
 -14   6  12     1239.78     1086.50    245.86 o 
 -12   6  12      652.93      738.02    242.15 o 
 -10   6  12     1056.13     1223.67    375.87 o 
  -8   6  12      478.85      502.82    145.79 o 
  -6   6  12     1476.68     1898.65    203.92 o 
  -4   6  12     3123.15     3259.97    266.84 o 
   0   6  12      205.03      131.96    128.29 o 
   2   6  12      129.07      327.13    201.12 o 
   4   6  12      716.61      941.18    254.52 o 
 -17   7  12      238.93       -3.47    174.51 o 
 -15   7  12       38.58      -23.95    160.45 o 
 -13   7  12      181.01       36.54    169.14 o 
 -11   7  12      648.37      856.21    302.92 o 
  -9   7  12      144.44        7.74    119.03 o 
  -7   7  12       57.12       86.10    119.22 o 
  -5   7  12      465.44      458.36    145.81 o 
  -3   7  12      166.25      230.75    170.96 o 
  -1   7  12      275.24       24.95    149.04 o 
   1   7  12      181.68      202.02    143.03 o 
   3   7  12        2.61     -173.30    184.89 o 
 -16   8  12      385.02      106.84    290.35 o 
 -14   8  12     2441.29     2017.06    414.80 o 
 -12   8  12      125.02      129.60    172.48 o 
 -10   8  12      202.46      219.49    168.10 o 
  -8   8  12     1252.30     1751.40    205.47 o 
  -6   8  12      244.24      233.57    140.29 o 
  -4   8  12     1450.13     2240.86    278.25 o 
  -2   8  12      211.38      -82.09    246.65 o 
   0   8  12       48.74     -137.43    258.17 o 
 -15   9  12     1287.08      496.22    237.25 o 
  -9   9  12     1169.16     1698.65    401.56 o 
  -7   9  12      901.38     1123.38    344.76 o 
  -5   9  12      707.73     1050.57    359.85 o 
  -3   9  12       15.23      -46.82    158.32 o 
  -1   9  12       52.56      549.05    327.28 o 
 -12  10  12      142.46      199.52    198.20 o 
 -10  10  12       98.49      180.12    163.43 o 
  -8  10  12       40.97       41.31    271.81 o 
  -6  10  12        9.93     -140.08    239.11 o 
  -4  10  12        2.54     -132.93    237.52 o 
 -21   1  13      144.29       99.04    213.73 o 
 -19   1  13      851.98      469.18    219.55 o 
 -17   1  13      499.06      443.14    206.19 o 
 -15   1  13      789.44      569.98    395.14 o 
 -13   1  13     4408.16     4861.15    336.15 o 
 -11   1  13      974.50      963.24    226.33 o 
  -9   1  13      963.18      965.46    212.41 o 
  -7   1  13     2902.75     3045.23    314.72 o 
  -5   1  13     2185.92     2489.36    286.74 o 
  -3   1  13     3026.22     3379.48    223.02 o 
  -1   1  13      398.51      561.54    210.28 o 
   1   1  13      705.94     1033.09    270.02 o 
   3   1  13      164.27      280.61    306.83 o 
 -20   2  13      156.25       15.42    194.02 o 
 -18   2  13      648.45      753.50    346.22 o 
 -16   2  13       88.12       26.10    172.62 o 
 -14   2  13      926.60      911.96    218.26 o 
 -12   2  13     2966.99     3013.59    308.06 o 
 -10   2  13     6439.37     6664.97    358.42 o 
  -8   2  13     4493.66     5024.81    323.80 o 
  -6   2  13     2225.04     2634.17    295.38 o 
  -4   2  13       63.97      142.87    131.30 o 
  -2   2  13      316.64      417.10    191.03 o 
   0   2  13      685.38      850.82    365.28 o 
   2   2  13      320.33      471.40    237.07 o 
   4   2  13       14.06     -202.89    185.19 o 
 -19   3  13      139.23      117.75    194.33 o 
 -17   3  13       30.12     -119.34    164.83 o 
 -15   3  13       25.78     -163.95    156.00 o 
 -13   3  13      325.16      276.22    178.01 o 
 -11   3  13        0.39      -36.77    141.62 o 
  -9   3  13     1263.83     1382.78    359.79 o 
  -7   3  13       56.85      -78.82    137.74 o 
  -5   3  13      112.50      -12.83    113.77 o 
  -3   3  13      317.05      314.81    165.77 o 
  -1   3  13        1.44     -223.50    149.00 o 
   1   3  13      776.97      969.72    311.99 o 
   3   3  13      184.98      105.95    214.88 o 
 -20   4  13      952.46      601.64    242.47 o 
 -18   4  13     1175.95     1501.09    395.80 o 
 -16   4  13      228.25       99.66    336.75 o 
 -14   4  13        4.41      -37.36    156.88 o 
 -12   4  13      534.13      371.55    185.53 o 
 -10   4  13     3539.67     3664.79    303.26 o 
  -8   4  13     4402.86     4669.48    351.84 o 
  -6   4  13      206.86      144.10    128.01 o 
  -4   4  13      513.22      618.35    161.75 o 
  -2   4  13      961.09     1020.10    308.09 o 
   0   4  13      631.55      698.51    242.89 o 
   2   4  13       86.84      -98.82    188.52 o 
 -19   5  13      132.57     -125.10    170.66 o 
 -17   5  13      492.88      156.36    181.48 o 
 -15   5  13     2556.95     2639.75    304.07 o 
 -13   5  13      556.01      519.33    201.22 o 
 -11   5  13       16.72      -84.87    145.99 o 
  -9   5  13       82.32      104.90    162.76 o 
  -7   5  13      929.82      648.13    193.88 o 
  -5   5  13     2622.36     3447.63    567.70 o 
  -3   5  13      896.80      713.27    201.77 o 
  -1   5  13      266.14      153.59    163.90 o 
   1   5  13       16.32     -170.12    178.29 o 
 -18   6  13      322.90      169.53    191.87 o 
 -16   6  13      128.64       39.56    172.77 o 
 -14   6  13        9.14      133.51    168.76 o 
 -12   6  13        4.19      -28.12    168.57 o 
 -10   6  13      394.44       41.95    164.98 o 
  -8   6  13       72.57       -9.69    154.23 o 
  -6   6  13      291.46      301.44    155.96 o 
  -4   6  13     1052.35     1126.85    198.72 o 
  -2   6  13      520.83      733.67    207.84 o 
   0   6  13      190.76       63.85    174.69 o 
 -15   7  13     1492.63     1828.50    652.32 o 
 -13   7  13      483.51      333.91    283.26 o 
 -11   7  13      369.61       27.40    289.15 o 
  -9   7  13        7.16     -156.26    161.79 o 
  -7   7  13     1753.86     2094.27    322.04 o 
  -5   7  13     3017.23     3272.16    376.66 o 
  -3   7  13      171.23      196.85    135.18 o 
  -1   7  13       99.30      -77.61    189.46 o 
 -14   8  13      107.93      135.71    245.60 o 
 -12   8  13      283.85      277.11    185.23 o 
 -10   8  13      615.11      443.77    441.48 o 
  -8   8  13      521.40      575.97    169.35 o 
  -6   8  13      484.15      520.53    208.07 o 
  -4   8  13      218.55      333.69    197.71 o 
  -7   9  13       44.92      -92.55    263.20 o 
 -18   0  14     1135.05      974.04    340.92 o 
 -16   0  14     2032.60     2186.92    431.21 o 
 -14   0  14     3733.86     4411.58    545.74 o 
 -12   0  14      763.17      621.87    293.92 o 
 -10   0  14     1739.91     1869.17    404.60 o 
  -8   0  14     2109.04     2865.32    462.46 o 
  -6   0  14      248.87      133.72    241.09 o 
  -4   0  14      622.92      565.60    274.19 o 
  -2   0  14        9.72     -182.71    225.87 o 
   0   0  14      959.58     1382.75    408.58 o 
 -19   1  14      221.59     -108.37    180.31 o 
 -17   1  14       41.02     -224.01    172.09 o 
 -15   1  14      417.54      241.52    187.70 o 
 -13   1  14      614.06      540.35    209.88 o 
 -11   1  14     1574.82     1586.34    265.24 o 
  -9   1  14     1749.55     1593.45    269.06 o 
  -7   1  14      234.99      253.65    176.55 o 
  -5   1  14        3.49       10.02    151.28 o 
  -3   1  14       12.11       60.56    150.11 o 
  -1   1  14       79.22       -5.36    187.98 o 
   1   1  14       19.06     -121.75    199.35 o 
 -18   2  14      364.40      360.95    215.91 o 
 -16   2  14       22.11     -157.50    161.32 o 
 -14   2  14     1235.30     1113.92    246.75 o 
 -12   2  14      330.50      178.64    184.19 o 
 -10   2  14     1176.24     1056.56    313.05 o 
  -8   2  14      753.38      676.20    215.04 o 
  -6   2  14      138.74      144.90    164.32 o 
  -4   2  14      556.07      289.54    174.30 o 
  -2   2  14        0.60      -71.26    150.49 o 
   0   2  14      736.94     1099.61    269.26 o 
 -17   3  14       54.73      -72.15    173.47 o 
 -15   3  14      116.26      143.39    182.81 o 
 -13   3  14     2450.56     2516.50    307.28 o 
 -11   3  14     3749.74     3715.84   1038.91 o 
  -9   3  14      893.83      697.07    209.62 o 
  -7   3  14      134.01      434.39    187.43 o 
  -5   3  14       98.36       15.04    154.68 o 
  -3   3  14      629.41      553.16    215.29 o 
  -1   3  14      112.33      -79.85    152.76 o 
 -18   4  14      647.74      313.18    209.86 o 
 -16   4  14     1289.14     1241.03    252.03 o 
 -14   4  14      398.14      329.10    307.95 o 
 -12   4  14      136.39      -41.35    174.37 o 
 -10   4  14       48.42      -88.10    163.19 o 
  -8   4  14      224.87      306.06    179.32 o 
  -6   4  14      789.83      847.34    205.81 o 
  -4   4  14      283.89      268.41    146.06 o 
  -2   4  14        3.05     -187.67    283.13 o 
 -15   5  14       48.60       34.60    178.21 o 
 -13   5  14      123.76       99.53    178.05 o 
 -11   5  14       85.59       10.34    167.52 o 
  -9   5  14      121.80     -108.21    157.31 o 
  -7   5  14      285.02      247.01    176.56 o 
  -5   5  14     1731.85     2267.37    480.96 o 
  -3   5  14      724.74     1141.81    226.86 o 
 -14   6  14     1058.22      582.81    383.49 o 
 -12   6  14        0.55     -212.75    167.37 o 
 -10   6  14       17.78     -104.25    163.94 o 
  -8   6  14      761.25      702.44    452.00 o 
  -6   6  14     2154.88     1685.59    509.13 o 
  -4   6  14      210.37      187.68    143.41 o 
 -11   7  14      855.38      689.58    356.87 o 
  -9   7  14       88.18     -139.76    169.27 o 
  -7   7  14      684.96      560.53    208.80 o 
 -15   1  15     1521.77     1475.12    276.05 o 
 -13   1  15      266.99      317.53    198.97 o 
 -11   1  15      628.34      559.28    211.70 o 
  -9   1  15      556.21      336.73    203.49 o 
  -7   1  15        9.88       24.31    170.63 o 
  -5   1  15        0.39      118.92    166.54 o 
  -3   1  15       53.31      271.96    169.25 o 
 -16   2  15      348.65       96.77    187.88 o 
 -14   2  15     1960.24     2234.45    307.39 o 
 -12   2  15      946.88      873.04    331.79 o 
 -10   2  15      357.83      498.77    419.03 o 
  -8   2  15       93.22       88.20    178.04 o 
  -6   2  15      157.38      180.64    187.94 o 
  -4   2  15      161.14      215.00    179.00 o 
 -15   3  15       19.21      -63.70    175.93 o 
 -13   3  15       32.25     -144.20    175.41 o 
 -11   3  15      606.51      536.55    210.82 o 
  -9   3  15      208.06      250.26    188.47 o 
  -7   3  15       64.31      -47.59    161.44 o 
  -5   3  15       82.79      -41.09    150.24 o 
 -14   4  15      897.82     1140.18    358.46 o 
 -12   4  15      788.23      566.08    213.78 o 
 -10   4  15      237.56      102.47    180.12 o 
  -8   4  15      171.22      262.36    189.04 o 
  -6   4  15      693.37      514.28    274.13 o 
                                                 
